# Supplementary material for: A high-resolution streamflow and hydrological metrics dataset for ecological modeling using a regression model
Source: Sci Data. 2018 Nov 6;5:180224. doi: 10.1038/sdata.2018.224 (PMC6219418; doi:10.1038/sdata.2018.224)
Supplement: Supplementary file 1 [file sdata2018224-isa1.zip]

Archive with 4 entries (4 files):
- i_Investigation.txt
- s_Irving409B_study.txt
- a_Irving409B_stream_flow.txt
- a_Irving409B_metrics.txt
