# Supplementary material for: A high-resolution streamflow and hydrological metrics dataset for ecological modeling using a regression model
Source: Sci Data. 2018 Nov 6;5:180224. doi: 10.1038/sdata.2018.224 (PMC6219418; doi:10.1038/sdata.2018.224)
Supplement: Supplementary file 1 [file sdata2018224-isa1.zip › i_Investigation.txt]

# Investigation File generated for Scientific Data with Investigation File Authoring Tool version 0.1.0 on 13/09/2018 - This metadata file is CC0
ONTOLOGY SOURCE REFERENCE
Term Source Name	GAZ	ERO	OBI	ENVO
Term Source File	http://data.bioontology.org/ontologies/GAZ	http://data.bioontology.org/ontologies/ERO	http://data.bioontology.org/ontologies/OBI	http://data.bioontology.org/ontologies/ENVO
Term Source Version	$Revision: 1.512 $	2013-08-02	2014-08-18	
Term Source Description	Gazetteer	Eagle-I Research Resource Ontology	Ontology for Biomedical Investigations	Environment Ontology
INVESTIGATION
Investigation Identifier
Investigation Title
Investigation Description
Investigation Submission Date
Investigation Public Release Date
INVESTIGATION PUBLICATIONS
Investigation PubMed ID
Investigation Publication DOI
Investigation Publication Author List
Investigation Publication Title
Investigation Publication Status
Investigation Publication Status Term Accession Number
Investigation Publication Status Term Source REF
INVESTIGATION CONTACTS
Investigation Person Last Name
Investigation Person Mid Initials
Investigation Person First Name
Investigation Person Address
Investigation Person Phone
Investigation Person Fax
Investigation Person Email
Investigation Person Affiliation
Investigation Person Roles
Investigation Person Roles Term Accession Number
Investigation Person Roles Term Source REF
STUDY
Study Identifier	10.1038/sdata.2018.224
Study Title	A high-resolution streamflow and hydrological metrics dataset for ecological modeling using a regression model
Study Submission Date	24/11/2017
Study Public Release Date	06/11/2018
Study Description	http://www.nature.com/articles/sdata2018224#abstract
Study File Name	s_Irving409B_study.txt
Comment[Subject Keywords]	//;//;/
Comment[Manuscript Licence]	CC BY-4.0
Comment[Experimental Metadata Licence]	CC0
Comment[Supplementary Information File Name]		Supplementary Table 1	Supplementary Table 2	Supplementary Table 3
Comment[Supplementary Information File Type]	x-zip-compressed	vnd.openxmlformats-officedocument.spreadsheetml.sheet	vnd.openxmlformats-officedocument.spreadsheetml.sheet	vnd.openxmlformats-officedocument.spreadsheetml.sheet
Comment[Supplementary Information File URL]	http://www.nature.com/articles/sdata2018224#supplementary-information	http://www.nature.com/articles/sdata2018224#supplementary-information	http://www.nature.com/articles/sdata2018224#supplementary-information	http://www.nature.com/articles/sdata2018224#supplementary-information
Comment[Data Repository]	figshare
Comment[Data Record Accession]	doi:10.6084/m9.figshare.c.3906376
Comment[Data Record URI]	https://doi.org/10.6084/m9.figshare.c.3906376
STUDY DESIGN DESCRIPTORS
Study Design Type	modeling and simulation objective	data integration objective
Study Design Type Term Accession Number	ERO:0100102	ERO:0100092
Study Design Type Term Source REF	ERO	ERO
STUDY PUBLICATIONS
Study PubMed ID
Study Publication DOI
Study Publication Author List
Study Publication Title
Study Publication Status
Study Publication Status Term Accession Number
Study Publication Status Term Source REF
STUDY FACTORS
Study Factor Name	seasonal precipitation
Study Factor Type	precipitation
Study Factor Type Term Accession Number	OBI:0600034
Study Factor Type Term Source REF	OBI
STUDY ASSAYS
Study Assay Measurement Type	hydrological process	hydrological process
Study Assay Measurement Type Term Accession Number	ENVO:02500031	ENVO:02500031
Study Assay Measurement Type Term Source REF	ENVO	ENVO
Study Assay Technology Type	Linear modelling	data transformation
Study Assay Technology Type Term Accession Number	http://www.ebi.ac.uk/efo/swo/SWO_0000595	OBI:0200000
Study Assay Technology Type Term Source REF	ERO	OBI
Study Assay Technology Platform	""	""
Study Assay File Name	a_Irving409B_stream_flow.txt	a_Irving409B_metrics.txt
STUDY PROTOCOLS
Study Protocol Name	Data collection: predictors	Data collection: stream flow	Preliminary analysis	Modeling method	Application of the model	Calculation and validation of hydrological metrics
Study Protocol Type	information acquisition	information acquisition	computational modeling technique	computational modeling technique	computational modeling technique	data transformation
Study Protocol Type Term Accession Number	OBI:0600013	OBI:0600013	ERO:0001251	ERO:0001251	ERO:0001251	OBI:0200000
Study Protocol Type Term Source REF	OBI	OBI	ERO	ERO	ERO	ERO
Study Protocol Description						
Study Protocol URI	""	""	""	""	""	""
Study Protocol Version						
Study Protocol Parameters Name	""	""	""	""	""	""
Study Protocol Parameters Name Term Accession Number	""	""	""	""	""	""
Study Protocol Parameters Name Term Source REF	""	""	""	""	""	""
Study Protocol Components Name	""	""	""	""	""	""
Study Protocol Components Type	""	""	""	""	""	""
Study Protocol Components Type Term Accession Number	""	""	""	""	""	""
Study Protocol Components Type Term Source REF	""	""	""	""	""	""
STUDY CONTACTS
Study Person Last Name	Irving	Kuemmerlen	Kiesel	Kakouei	Domisch	Jähnig
Study Person First Name	Katie	Mathias	Jens	Karan	Sami	Sonja C.
Study Person Mid Initials						
Study Person Email	irving@igb-berlin.de	""	""	""	""	""
Study Person Phone						
Study Person Fax						
Study Person Address						
Study Person Affiliation	Department of Ecosystem Research, Leibniz-Institute of Freshwater Ecology and Inland Fisheries (IGB), Müggelseedamm 310, 12587 Berlin, Germany	Department Systems Analysis, Integrated Assessment and Modeling, Eawag, Überlandstrasse 133, CH-8600 Dübendorf, Switzerland	Department of Ecosystem Research, Leibniz-Institute of Freshwater Ecology and Inland Fisheries (IGB), Müggelseedamm 310, 12587 Berlin, Germany	Department of Ecosystem Research, Leibniz-Institute of Freshwater Ecology and Inland Fisheries (IGB), Müggelseedamm 310, 12587 Berlin, Germany	Department of Ecosystem Research, Leibniz-Institute of Freshwater Ecology and Inland Fisheries (IGB), Müggelseedamm 310, 12587 Berlin, Germany	Department of Ecosystem Research, Leibniz-Institute of Freshwater Ecology and Inland Fisheries (IGB), Müggelseedamm 310, 12587 Berlin, Germany
Study Person Roles						
Study Person Roles Term Accession Number						
Study Person Roles Term Source REF						
Comment[Study Person ORCID]						
Comment[Funder]						
Comment[FundRef ID]						
Comment[Funder Term Source REF]						
Comment[Grant Identifier]						
