# Supplementary material for: A high-resolution streamflow and hydrological metrics dataset for ecological modeling using a regression model
Source: Sci Data. 2018 Nov 6;5:180224. doi: 10.1038/sdata.2018.224 (PMC6219418; doi:10.1038/sdata.2018.224)
Supplement: Supplementary file 1 [file sdata2018224-isa1.zip › s_Irving409B_study.txt]

Source Name	Characteristics[geographical location]	Term Source REF	Term Accession Number	Characteristics[environment type]	Term Source REF	Term Accession Number	Protocol REF	Sample Name	Factor Value[seasonal precipitation]
openly available stream network of Germany taken from earthEnv dot org streams 2016	Germany	GAZ	GAZ:00002646	stream	ENVO	ENVO:00000023	Data collection: predictors	Gridded stream network	spring; summer; winter; fall
daily stream flow data from the GRDC and the Federal Environment Agencies of Germany	Germany	GAZ	GAZ:00002646	river	ENVO	ENVO:00000022	Data collection: stream flow	Rivers	spring; summer; winter; fall
