# Supplementary material for: A high-resolution streamflow and hydrological metrics dataset for ecological modeling using a regression model
Source: Sci Data. 2018 Nov 6;5:180224. doi: 10.1038/sdata.2018.224 (PMC6219418; doi:10.1038/sdata.2018.224)
Supplement: Supplementary file 1 [file sdata2018224-isa1.zip › a_Irving409B_stream_flow.txt]

Sample Name	Protocol REF	Protocol REF	Protocol REF	Assay Name	Raw Data File	Comment[Data Repository]	Comment[Data Record Accession]	Comment[Data Record URI]
Gridded stream network	Preliminary analysis	Modeling method	Application of the model	Gridded stream network contribution to Daily stream flow 1950 - 1959	Daily stream flow 1950 - 1959	figshare	doi:10.6084/m9.figshare.c.3906376	https://doi.org/10.6084/m9.figshare.c.3906376
Gridded stream network	Preliminary analysis	Modeling method	Application of the model	Gridded stream network contribution to Daily stream flow 1960 - 1969	Daily stream flow 1960 - 1969	figshare	doi:10.6084/m9.figshare.c.3906376	https://doi.org/10.6084/m9.figshare.c.3906376
Gridded stream network	Preliminary analysis	Modeling method	Application of the model	Gridded stream network contribution to Daily stream flow 1970 - 1979	Daily stream flow 1970 - 1979	figshare	doi:10.6084/m9.figshare.c.3906376	https://doi.org/10.6084/m9.figshare.c.3906376
Gridded stream network	Preliminary analysis	Modeling method	Application of the model	Gridded stream network contribution to Daily stream flow 1980 - 1989	Daily stream flow 1980 - 1989	figshare	doi:10.6084/m9.figshare.c.3906376	https://doi.org/10.6084/m9.figshare.c.3906376
Gridded stream network	Preliminary analysis	Modeling method	Application of the model	Gridded stream network contribution to Daily stream flow 1990 - 1999	Daily stream flow 1990 - 1999	figshare	doi:10.6084/m9.figshare.c.3906376	https://doi.org/10.6084/m9.figshare.c.3906376
Gridded stream network	Preliminary analysis	Modeling method	Application of the model	Gridded stream network contribution to Daily stream flow 2000 - 2009	Daily stream flow 2000 - 2009	figshare	doi:10.6084/m9.figshare.c.3906376	https://doi.org/10.6084/m9.figshare.c.3906376
Gridded stream network	Preliminary analysis	Modeling method	Application of the model	Gridded stream network contribution to Daily stream flow 2010 - 2013	Daily stream flow 2010 - 2013	figshare	doi:10.6084/m9.figshare.c.3906376	https://doi.org/10.6084/m9.figshare.c.3906376
Gridded stream network	Preliminary analysis	Modeling method	Application of the model	Gridded stream network contribution to Daily stream flow - negative values	Daily stream flow - negative values	figshare	doi:10.6084/m9.figshare.c.3906376	https://doi.org/10.6084/m9.figshare.c.3906376
Rivers	Preliminary analysis	Modeling method	Application of the model	Rivers contribution to Daily stream flow 1950 - 1959	Daily stream flow 1950 - 1959	figshare	doi:10.6084/m9.figshare.c.3906376	https://doi.org/10.6084/m9.figshare.c.3906376
Rivers	Preliminary analysis	Modeling method	Application of the model	Rivers contribution to Daily stream flow 1960 - 1969	Daily stream flow 1960 - 1969	figshare	doi:10.6084/m9.figshare.c.3906376	https://doi.org/10.6084/m9.figshare.c.3906376
Rivers	Preliminary analysis	Modeling method	Application of the model	Rivers contribution to Daily stream flow 1970 - 1979	Daily stream flow 1970 - 1979	figshare	doi:10.6084/m9.figshare.c.3906376	https://doi.org/10.6084/m9.figshare.c.3906376
Rivers	Preliminary analysis	Modeling method	Application of the model	Rivers contribution to Daily stream flow 1980 - 1989	Daily stream flow 1980 - 1989	figshare	doi:10.6084/m9.figshare.c.3906376	https://doi.org/10.6084/m9.figshare.c.3906376
Rivers	Preliminary analysis	Modeling method	Application of the model	Rivers contribution to Daily stream flow 1990 - 1999	Daily stream flow 1990 - 1999	figshare	doi:10.6084/m9.figshare.c.3906376	https://doi.org/10.6084/m9.figshare.c.3906376
Rivers	Preliminary analysis	Modeling method	Application of the model	Rivers contribution to Daily stream flow 2000 - 2009	Daily stream flow 2000 - 2009	figshare	doi:10.6084/m9.figshare.c.3906376	https://doi.org/10.6084/m9.figshare.c.3906376
Rivers	Preliminary analysis	Modeling method	Application of the model	Rivers contribution to Daily stream flow 2010 - 2013	Daily stream flow 2010 - 2013	figshare	doi:10.6084/m9.figshare.c.3906376	https://doi.org/10.6084/m9.figshare.c.3906376
Rivers	Preliminary analysis	Modeling method	Application of the model	Rivers contribution to Daily stream flow - negative values	Daily stream flow - negative values	figshare	doi:10.6084/m9.figshare.c.3906376	https://doi.org/10.6084/m9.figshare.c.3906376
