# Supplementary material for: A high-resolution streamflow and hydrological metrics dataset for ecological modeling using a regression model
Source: Sci Data. 2018 Nov 6;5:180224. doi: 10.1038/sdata.2018.224 (PMC6219418; doi:10.1038/sdata.2018.224)
Supplement: Supplementary file 1 [file sdata2018224-isa1.zip › a_Irving409B_metrics.txt]

Sample Name	Protocol REF	Assay Name	Raw Data File	Comment[Data Repository]	Comment[Data Record Accession]	Comment[Data Record URI]
Gridded stream network	Calculation and validation of hydrological metrics	Gridded stream network contribution to Annual maxima of 1 day means of daily discharge	DH1	figshare	doi:10.6084/m9.figshare.c.3906376	https://doi.org/10.6084/m9.figshare.c.3906376
Gridded stream network	Calculation and validation of hydrological metrics	Gridded stream network contribution to Annual maxima of 3 day means of daily discharge	DH2	figshare	doi:10.6084/m9.figshare.c.3906376	https://doi.org/10.6084/m9.figshare.c.3906376
Gridded stream network	Calculation and validation of hydrological metrics	Gridded stream network contribution to Annual maxima of 7 day means of daily discharge	DH3	figshare	doi:10.6084/m9.figshare.c.3906376	https://doi.org/10.6084/m9.figshare.c.3906376
Gridded stream network	Calculation and validation of hydrological metrics	Gridded stream network contribution to Annual maxima of 30 day means of daily discharge	DH4	figshare	doi:10.6084/m9.figshare.c.3906376	https://doi.org/10.6084/m9.figshare.c.3906376
Gridded stream network	Calculation and validation of hydrological metrics	Gridded stream network contribution to Annual maxima of 90 day means of daily discharge	DH5	figshare	doi:10.6084/m9.figshare.c.3906376	https://doi.org/10.6084/m9.figshare.c.3906376
Gridded stream network	Calculation and validation of hydrological metrics	Gridded stream network contribution to Annual minima of 1 day means of daily discharge	DL1	figshare	doi:10.6084/m9.figshare.c.3906376	https://doi.org/10.6084/m9.figshare.c.3906376
Gridded stream network	Calculation and validation of hydrological metrics	Gridded stream network contribution to Annual minima of 3 day means of daily discharge	DL2	figshare	doi:10.6084/m9.figshare.c.3906376	https://doi.org/10.6084/m9.figshare.c.3906376
Gridded stream network	Calculation and validation of hydrological metrics	Gridded stream network contribution to Annual minima of 7 day means of daily discharge	DL3	figshare	doi:10.6084/m9.figshare.c.3906376	https://doi.org/10.6084/m9.figshare.c.3906376
Gridded stream network	Calculation and validation of hydrological metrics	Gridded stream network contribution to Annual minima of 30 day means of daily discharge	DL4	figshare	doi:10.6084/m9.figshare.c.3906376	https://doi.org/10.6084/m9.figshare.c.3906376
Gridded stream network	Calculation and validation of hydrological metrics	Gridded stream network contribution to Annual minima of 90 day means of daily discharge	DL5	figshare	doi:10.6084/m9.figshare.c.3906376	https://doi.org/10.6084/m9.figshare.c.3906376
Gridded stream network	Calculation and validation of hydrological metrics	Gridded stream network contribution to Mean daily flows	MA1	figshare	doi:10.6084/m9.figshare.c.3906376	https://doi.org/10.6084/m9.figshare.c.3906376
Gridded stream network	Calculation and validation of hydrological metrics	Gridded stream network contribution to Median daily flows	MA2	figshare	doi:10.6084/m9.figshare.c.3906376	https://doi.org/10.6084/m9.figshare.c.3906376
Gridded stream network	Calculation and validation of hydrological metrics	Gridded stream network contribution to Mean monthly flows	MA12	figshare	doi:10.6084/m9.figshare.c.3906376	https://doi.org/10.6084/m9.figshare.c.3906376
Gridded stream network	Calculation and validation of hydrological metrics	Gridded stream network contribution to Mean monthly flows	MA13	figshare	doi:10.6084/m9.figshare.c.3906376	https://doi.org/10.6084/m9.figshare.c.3906376
Gridded stream network	Calculation and validation of hydrological metrics	Gridded stream network contribution to Mean monthly flows	MA14	figshare	doi:10.6084/m9.figshare.c.3906376	https://doi.org/10.6084/m9.figshare.c.3906376
Gridded stream network	Calculation and validation of hydrological metrics	Gridded stream network contribution to Mean monthly flows	MA15	figshare	doi:10.6084/m9.figshare.c.3906376	https://doi.org/10.6084/m9.figshare.c.3906376
Gridded stream network	Calculation and validation of hydrological metrics	Gridded stream network contribution to Mean monthly flows	MA16	figshare	doi:10.6084/m9.figshare.c.3906376	https://doi.org/10.6084/m9.figshare.c.3906376
Gridded stream network	Calculation and validation of hydrological metrics	Gridded stream network contribution to Mean monthly flows	MA17	figshare	doi:10.6084/m9.figshare.c.3906376	https://doi.org/10.6084/m9.figshare.c.3906376
Gridded stream network	Calculation and validation of hydrological metrics	Gridded stream network contribution to Mean monthly flows	MA18	figshare	doi:10.6084/m9.figshare.c.3906376	https://doi.org/10.6084/m9.figshare.c.3906376
Gridded stream network	Calculation and validation of hydrological metrics	Gridded stream network contribution to Mean monthly flows	MA19	figshare	doi:10.6084/m9.figshare.c.3906376	https://doi.org/10.6084/m9.figshare.c.3906376
Gridded stream network	Calculation and validation of hydrological metrics	Gridded stream network contribution to Mean monthly flows	MA20	figshare	doi:10.6084/m9.figshare.c.3906376	https://doi.org/10.6084/m9.figshare.c.3906376
Gridded stream network	Calculation and validation of hydrological metrics	Gridded stream network contribution to Mean monthly flows	MA21	figshare	doi:10.6084/m9.figshare.c.3906376	https://doi.org/10.6084/m9.figshare.c.3906376
Gridded stream network	Calculation and validation of hydrological metrics	Gridded stream network contribution to Mean monthly flows	MA22	figshare	doi:10.6084/m9.figshare.c.3906376	https://doi.org/10.6084/m9.figshare.c.3906376
Gridded stream network	Calculation and validation of hydrological metrics	Gridded stream network contribution to Mean monthly flows	MA23	figshare	doi:10.6084/m9.figshare.c.3906376	https://doi.org/10.6084/m9.figshare.c.3906376
Gridded stream network	Calculation and validation of hydrological metrics	Gridded stream network contribution to Mean maximum monthly flows	MH1	figshare	doi:10.6084/m9.figshare.c.3906376	https://doi.org/10.6084/m9.figshare.c.3906376
Gridded stream network	Calculation and validation of hydrological metrics	Gridded stream network contribution to Mean maximum monthly flows	MH2	figshare	doi:10.6084/m9.figshare.c.3906376	https://doi.org/10.6084/m9.figshare.c.3906376
Gridded stream network	Calculation and validation of hydrological metrics	Gridded stream network contribution to Mean maximum monthly flows	MH3	figshare	doi:10.6084/m9.figshare.c.3906376	https://doi.org/10.6084/m9.figshare.c.3906376
Gridded stream network	Calculation and validation of hydrological metrics	Gridded stream network contribution to Mean maximum monthly flows	MH4	figshare	doi:10.6084/m9.figshare.c.3906376	https://doi.org/10.6084/m9.figshare.c.3906376
Gridded stream network	Calculation and validation of hydrological metrics	Gridded stream network contribution to Mean maximum monthly flows	MH5	figshare	doi:10.6084/m9.figshare.c.3906376	https://doi.org/10.6084/m9.figshare.c.3906376
Gridded stream network	Calculation and validation of hydrological metrics	Gridded stream network contribution to Mean maximum monthly flows	MH6	figshare	doi:10.6084/m9.figshare.c.3906376	https://doi.org/10.6084/m9.figshare.c.3906376
Gridded stream network	Calculation and validation of hydrological metrics	Gridded stream network contribution to Mean maximum monthly flows	MH7	figshare	doi:10.6084/m9.figshare.c.3906376	https://doi.org/10.6084/m9.figshare.c.3906376
Gridded stream network	Calculation and validation of hydrological metrics	Gridded stream network contribution to Mean maximum monthly flows	MH8	figshare	doi:10.6084/m9.figshare.c.3906376	https://doi.org/10.6084/m9.figshare.c.3906376
Gridded stream network	Calculation and validation of hydrological metrics	Gridded stream network contribution to Mean maximum monthly flows	MH9	figshare	doi:10.6084/m9.figshare.c.3906376	https://doi.org/10.6084/m9.figshare.c.3906376
Gridded stream network	Calculation and validation of hydrological metrics	Gridded stream network contribution to Mean maximum monthly flows	MH10	figshare	doi:10.6084/m9.figshare.c.3906376	https://doi.org/10.6084/m9.figshare.c.3906376
Gridded stream network	Calculation and validation of hydrological metrics	Gridded stream network contribution to Mean maximum monthly flows	MH11	figshare	doi:10.6084/m9.figshare.c.3906376	https://doi.org/10.6084/m9.figshare.c.3906376
Gridded stream network	Calculation and validation of hydrological metrics	Gridded stream network contribution to Mean maximum monthly flows	MH12	figshare	doi:10.6084/m9.figshare.c.3906376	https://doi.org/10.6084/m9.figshare.c.3906376
Gridded stream network	Calculation and validation of hydrological metrics	Gridded stream network contribution to High flow volume	MH21	figshare	doi:10.6084/m9.figshare.c.3906376	https://doi.org/10.6084/m9.figshare.c.3906376
Gridded stream network	Calculation and validation of hydrological metrics	Gridded stream network contribution to Mean minimum monthly flows	ML1	figshare	doi:10.6084/m9.figshare.c.3906376	https://doi.org/10.6084/m9.figshare.c.3906376
Gridded stream network	Calculation and validation of hydrological metrics	Gridded stream network contribution to Mean minimum monthly flows	ML2	figshare	doi:10.6084/m9.figshare.c.3906376	https://doi.org/10.6084/m9.figshare.c.3906376
Gridded stream network	Calculation and validation of hydrological metrics	Gridded stream network contribution to Mean minimum monthly flows	ML3	figshare	doi:10.6084/m9.figshare.c.3906376	https://doi.org/10.6084/m9.figshare.c.3906376
Gridded stream network	Calculation and validation of hydrological metrics	Gridded stream network contribution to Mean minimum monthly flows	ML4	figshare	doi:10.6084/m9.figshare.c.3906376	https://doi.org/10.6084/m9.figshare.c.3906376
Gridded stream network	Calculation and validation of hydrological metrics	Gridded stream network contribution to Mean minimum monthly flows	ML5	figshare	doi:10.6084/m9.figshare.c.3906376	https://doi.org/10.6084/m9.figshare.c.3906376
Gridded stream network	Calculation and validation of hydrological metrics	Gridded stream network contribution to Mean minimum monthly flows	ML6	figshare	doi:10.6084/m9.figshare.c.3906376	https://doi.org/10.6084/m9.figshare.c.3906376
Gridded stream network	Calculation and validation of hydrological metrics	Gridded stream network contribution to Mean minimum monthly flows	ML7	figshare	doi:10.6084/m9.figshare.c.3906376	https://doi.org/10.6084/m9.figshare.c.3906376
Gridded stream network	Calculation and validation of hydrological metrics	Gridded stream network contribution to Mean minimum monthly flows	ML8	figshare	doi:10.6084/m9.figshare.c.3906376	https://doi.org/10.6084/m9.figshare.c.3906376
Gridded stream network	Calculation and validation of hydrological metrics	Gridded stream network contribution to Mean minimum monthly flows	ML9	figshare	doi:10.6084/m9.figshare.c.3906376	https://doi.org/10.6084/m9.figshare.c.3906376
Gridded stream network	Calculation and validation of hydrological metrics	Gridded stream network contribution to Mean minimum monthly flows	ML10	figshare	doi:10.6084/m9.figshare.c.3906376	https://doi.org/10.6084/m9.figshare.c.3906376
Gridded stream network	Calculation and validation of hydrological metrics	Gridded stream network contribution to Mean minimum monthly flows	ML11	figshare	doi:10.6084/m9.figshare.c.3906376	https://doi.org/10.6084/m9.figshare.c.3906376
Gridded stream network	Calculation and validation of hydrological metrics	Gridded stream network contribution to Mean minimum monthly flows	ML12	figshare	doi:10.6084/m9.figshare.c.3906376	https://doi.org/10.6084/m9.figshare.c.3906376
Gridded stream network	Calculation and validation of hydrological metrics	Gridded stream network contribution to Rise rate	RA1	figshare	doi:10.6084/m9.figshare.c.3906376	https://doi.org/10.6084/m9.figshare.c.3906376
Gridded stream network	Calculation and validation of hydrological metrics	Gridded stream network contribution to Fall rate	RA3	figshare	doi:10.6084/m9.figshare.c.3906376	https://doi.org/10.6084/m9.figshare.c.3906376
Gridded stream network	Calculation and validation of hydrological metrics	Gridded stream network contribution to Constancy	TA1	figshare	doi:10.6084/m9.figshare.c.3906376	https://doi.org/10.6084/m9.figshare.c.3906376
Gridded stream network	Calculation and validation of hydrological metrics	Gridded stream network contribution to Predictability of flow	TA2	figshare	doi:10.6084/m9.figshare.c.3906376	https://doi.org/10.6084/m9.figshare.c.3906376
Rivers	Calculation and validation of hydrological metrics	Rivers contribution to Annual maxima of 1 day means of daily discharge	DH1	figshare	doi:10.6084/m9.figshare.c.3906376	https://doi.org/10.6084/m9.figshare.c.3906376
Rivers	Calculation and validation of hydrological metrics	Rivers contribution to Annual maxima of 3 day means of daily discharge	DH2	figshare	doi:10.6084/m9.figshare.c.3906376	https://doi.org/10.6084/m9.figshare.c.3906376
Rivers	Calculation and validation of hydrological metrics	Rivers contribution to Annual maxima of 7 day means of daily discharge	DH3	figshare	doi:10.6084/m9.figshare.c.3906376	https://doi.org/10.6084/m9.figshare.c.3906376
Rivers	Calculation and validation of hydrological metrics	Rivers contribution to Annual maxima of 30 day means of daily discharge	DH4	figshare	doi:10.6084/m9.figshare.c.3906376	https://doi.org/10.6084/m9.figshare.c.3906376
Rivers	Calculation and validation of hydrological metrics	Rivers contribution to Annual maxima of 90 day means of daily discharge	DH5	figshare	doi:10.6084/m9.figshare.c.3906376	https://doi.org/10.6084/m9.figshare.c.3906376
Rivers	Calculation and validation of hydrological metrics	Rivers contribution to Annual minima of 1 day means of daily discharge	DL1	figshare	doi:10.6084/m9.figshare.c.3906376	https://doi.org/10.6084/m9.figshare.c.3906376
Rivers	Calculation and validation of hydrological metrics	Rivers contribution to Annual minima of 3 day means of daily discharge	DL2	figshare	doi:10.6084/m9.figshare.c.3906376	https://doi.org/10.6084/m9.figshare.c.3906376
Rivers	Calculation and validation of hydrological metrics	Rivers contribution to Annual minima of 7 day means of daily discharge	DL3	figshare	doi:10.6084/m9.figshare.c.3906376	https://doi.org/10.6084/m9.figshare.c.3906376
Rivers	Calculation and validation of hydrological metrics	Rivers contribution to Annual minima of 30 day means of daily discharge	DL4	figshare	doi:10.6084/m9.figshare.c.3906376	https://doi.org/10.6084/m9.figshare.c.3906376
Rivers	Calculation and validation of hydrological metrics	Rivers contribution to Annual minima of 90 day means of daily discharge	DL5	figshare	doi:10.6084/m9.figshare.c.3906376	https://doi.org/10.6084/m9.figshare.c.3906376
Rivers	Calculation and validation of hydrological metrics	Rivers contribution to Mean daily flows	MA1	figshare	doi:10.6084/m9.figshare.c.3906376	https://doi.org/10.6084/m9.figshare.c.3906376
Rivers	Calculation and validation of hydrological metrics	Rivers contribution to Median daily flows	MA2	figshare	doi:10.6084/m9.figshare.c.3906376	https://doi.org/10.6084/m9.figshare.c.3906376
Rivers	Calculation and validation of hydrological metrics	Rivers contribution to Mean monthly flows	MA12	figshare	doi:10.6084/m9.figshare.c.3906376	https://doi.org/10.6084/m9.figshare.c.3906376
Rivers	Calculation and validation of hydrological metrics	Rivers contribution to Mean monthly flows	MA13	figshare	doi:10.6084/m9.figshare.c.3906376	https://doi.org/10.6084/m9.figshare.c.3906376
Rivers	Calculation and validation of hydrological metrics	Rivers contribution to Mean monthly flows	MA14	figshare	doi:10.6084/m9.figshare.c.3906376	https://doi.org/10.6084/m9.figshare.c.3906376
Rivers	Calculation and validation of hydrological metrics	Rivers contribution to Mean monthly flows	MA15	figshare	doi:10.6084/m9.figshare.c.3906376	https://doi.org/10.6084/m9.figshare.c.3906376
Rivers	Calculation and validation of hydrological metrics	Rivers contribution to Mean monthly flows	MA16	figshare	doi:10.6084/m9.figshare.c.3906376	https://doi.org/10.6084/m9.figshare.c.3906376
Rivers	Calculation and validation of hydrological metrics	Rivers contribution to Mean monthly flows	MA17	figshare	doi:10.6084/m9.figshare.c.3906376	https://doi.org/10.6084/m9.figshare.c.3906376
Rivers	Calculation and validation of hydrological metrics	Rivers contribution to Mean monthly flows	MA18	figshare	doi:10.6084/m9.figshare.c.3906376	https://doi.org/10.6084/m9.figshare.c.3906376
Rivers	Calculation and validation of hydrological metrics	Rivers contribution to Mean monthly flows	MA19	figshare	doi:10.6084/m9.figshare.c.3906376	https://doi.org/10.6084/m9.figshare.c.3906376
Rivers	Calculation and validation of hydrological metrics	Rivers contribution to Mean monthly flows	MA20	figshare	doi:10.6084/m9.figshare.c.3906376	https://doi.org/10.6084/m9.figshare.c.3906376
Rivers	Calculation and validation of hydrological metrics	Rivers contribution to Mean monthly flows	MA21	figshare	doi:10.6084/m9.figshare.c.3906376	https://doi.org/10.6084/m9.figshare.c.3906376
Rivers	Calculation and validation of hydrological metrics	Rivers contribution to Mean monthly flows	MA22	figshare	doi:10.6084/m9.figshare.c.3906376	https://doi.org/10.6084/m9.figshare.c.3906376
Rivers	Calculation and validation of hydrological metrics	Rivers contribution to Mean monthly flows	MA23	figshare	doi:10.6084/m9.figshare.c.3906376	https://doi.org/10.6084/m9.figshare.c.3906376
Rivers	Calculation and validation of hydrological metrics	Rivers contribution to Mean maximum monthly flows	MH1	figshare	doi:10.6084/m9.figshare.c.3906376	https://doi.org/10.6084/m9.figshare.c.3906376
Rivers	Calculation and validation of hydrological metrics	Rivers contribution to Mean maximum monthly flows	MH2	figshare	doi:10.6084/m9.figshare.c.3906376	https://doi.org/10.6084/m9.figshare.c.3906376
Rivers	Calculation and validation of hydrological metrics	Rivers contribution to Mean maximum monthly flows	MH3	figshare	doi:10.6084/m9.figshare.c.3906376	https://doi.org/10.6084/m9.figshare.c.3906376
Rivers	Calculation and validation of hydrological metrics	Rivers contribution to Mean maximum monthly flows	MH4	figshare	doi:10.6084/m9.figshare.c.3906376	https://doi.org/10.6084/m9.figshare.c.3906376
Rivers	Calculation and validation of hydrological metrics	Rivers contribution to Mean maximum monthly flows	MH5	figshare	doi:10.6084/m9.figshare.c.3906376	https://doi.org/10.6084/m9.figshare.c.3906376
Rivers	Calculation and validation of hydrological metrics	Rivers contribution to Mean maximum monthly flows	MH6	figshare	doi:10.6084/m9.figshare.c.3906376	https://doi.org/10.6084/m9.figshare.c.3906376
Rivers	Calculation and validation of hydrological metrics	Rivers contribution to Mean maximum monthly flows	MH7	figshare	doi:10.6084/m9.figshare.c.3906376	https://doi.org/10.6084/m9.figshare.c.3906376
Rivers	Calculation and validation of hydrological metrics	Rivers contribution to Mean maximum monthly flows	MH8	figshare	doi:10.6084/m9.figshare.c.3906376	https://doi.org/10.6084/m9.figshare.c.3906376
Rivers	Calculation and validation of hydrological metrics	Rivers contribution to Mean maximum monthly flows	MH9	figshare	doi:10.6084/m9.figshare.c.3906376	https://doi.org/10.6084/m9.figshare.c.3906376
Rivers	Calculation and validation of hydrological metrics	Rivers contribution to Mean maximum monthly flows	MH10	figshare	doi:10.6084/m9.figshare.c.3906376	https://doi.org/10.6084/m9.figshare.c.3906376
Rivers	Calculation and validation of hydrological metrics	Rivers contribution to Mean maximum monthly flows	MH11	figshare	doi:10.6084/m9.figshare.c.3906376	https://doi.org/10.6084/m9.figshare.c.3906376
Rivers	Calculation and validation of hydrological metrics	Rivers contribution to Mean maximum monthly flows	MH12	figshare	doi:10.6084/m9.figshare.c.3906376	https://doi.org/10.6084/m9.figshare.c.3906376
Rivers	Calculation and validation of hydrological metrics	Rivers contribution to High flow volume	MH21	figshare	doi:10.6084/m9.figshare.c.3906376	https://doi.org/10.6084/m9.figshare.c.3906376
Rivers	Calculation and validation of hydrological metrics	Rivers contribution to Mean minimum monthly flows	ML1	figshare	doi:10.6084/m9.figshare.c.3906376	https://doi.org/10.6084/m9.figshare.c.3906376
Rivers	Calculation and validation of hydrological metrics	Rivers contribution to Mean minimum monthly flows	ML2	figshare	doi:10.6084/m9.figshare.c.3906376	https://doi.org/10.6084/m9.figshare.c.3906376
Rivers	Calculation and validation of hydrological metrics	Rivers contribution to Mean minimum monthly flows	ML3	figshare	doi:10.6084/m9.figshare.c.3906376	https://doi.org/10.6084/m9.figshare.c.3906376
Rivers	Calculation and validation of hydrological metrics	Rivers contribution to Mean minimum monthly flows	ML4	figshare	doi:10.6084/m9.figshare.c.3906376	https://doi.org/10.6084/m9.figshare.c.3906376
Rivers	Calculation and validation of hydrological metrics	Rivers contribution to Mean minimum monthly flows	ML5	figshare	doi:10.6084/m9.figshare.c.3906376	https://doi.org/10.6084/m9.figshare.c.3906376
Rivers	Calculation and validation of hydrological metrics	Rivers contribution to Mean minimum monthly flows	ML6	figshare	doi:10.6084/m9.figshare.c.3906376	https://doi.org/10.6084/m9.figshare.c.3906376
Rivers	Calculation and validation of hydrological metrics	Rivers contribution to Mean minimum monthly flows	ML7	figshare	doi:10.6084/m9.figshare.c.3906376	https://doi.org/10.6084/m9.figshare.c.3906376
Rivers	Calculation and validation of hydrological metrics	Rivers contribution to Mean minimum monthly flows	ML8	figshare	doi:10.6084/m9.figshare.c.3906376	https://doi.org/10.6084/m9.figshare.c.3906376
Rivers	Calculation and validation of hydrological metrics	Rivers contribution to Mean minimum monthly flows	ML9	figshare	doi:10.6084/m9.figshare.c.3906376	https://doi.org/10.6084/m9.figshare.c.3906376
Rivers	Calculation and validation of hydrological metrics	Rivers contribution to Mean minimum monthly flows	ML10	figshare	doi:10.6084/m9.figshare.c.3906376	https://doi.org/10.6084/m9.figshare.c.3906376
Rivers	Calculation and validation of hydrological metrics	Rivers contribution to Mean minimum monthly flows	ML11	figshare	doi:10.6084/m9.figshare.c.3906376	https://doi.org/10.6084/m9.figshare.c.3906376
Rivers	Calculation and validation of hydrological metrics	Rivers contribution to Mean minimum monthly flows	ML12	figshare	doi:10.6084/m9.figshare.c.3906376	https://doi.org/10.6084/m9.figshare.c.3906376
Rivers	Calculation and validation of hydrological metrics	Rivers contribution to Rise rate	RA1	figshare	doi:10.6084/m9.figshare.c.3906376	https://doi.org/10.6084/m9.figshare.c.3906376
Rivers	Calculation and validation of hydrological metrics	Rivers contribution to Fall rate	RA3	figshare	doi:10.6084/m9.figshare.c.3906376	https://doi.org/10.6084/m9.figshare.c.3906376
Rivers	Calculation and validation of hydrological metrics	Rivers contribution to Constancy	TA1	figshare	doi:10.6084/m9.figshare.c.3906376	https://doi.org/10.6084/m9.figshare.c.3906376
Rivers	Calculation and validation of hydrological metrics	Rivers contribution to Predictability of flow	TA2	figshare	doi:10.6084/m9.figshare.c.3906376	https://doi.org/10.6084/m9.figshare.c.3906376
