# Supplementary material for: A high-resolution streamflow and hydrological metrics dataset for ecological modeling using a regression model
Source: Sci Data. 2018 Nov 6;5:180224. doi: 10.1038/sdata.2018.224 (PMC6219418; doi:10.1038/sdata.2018.224)
Supplement: Supplementary Table 1 [file sdata2018224-s2.xlsx]

## Sheet: Sheet1
Table S1: Spearman’s correlation (r) observed vs. simulated IHA metrics (n=165), names and descriptions as per Olden & Poff (2003). Light grey =r > 0.5 (positive correlation), no color = r <= 0.50 ( no correlation).
IHA	r	Metric	Description
DH1	0.7	Annual maxima of 1 day means of daily discharge	Magnitude of maximum annual flow of various duration, ranging from daily to seasonal
DH2	0.71	Annual maxima of 3 day means of daily discharge	Magnitude of maximum annual flow of various duration, ranging from daily to seasonal
DH3	0.71	Annual maxima of 7 day means of daily discharge	Magnitude of maximum annual flow of various duration, ranging from daily to seasonal
DH4	0.72	Annual maxima of 30 day means of daily discharge	Magnitude of maximum annual flow of various duration, ranging from daily to seasonal
DH5	0.72	Annual maxima of 90 day means of daily discharge	Magnitude of maximum annual flow of various duration, ranging from daily to seasonal
DH6	0.16	Variability in annual maxima of 1 day means of daily discharge	Coefficient of variation in DH1–5
DH7	0.12	Variability in annual maxima of 3 day means of daily discharge	Coefficient of variation in DH1–5
DH8	0.07	Variability in annual maxima of 7 day means of daily discharge	Coefficient of variation in DH1–5
DH9	-0.07	Variability in annual maxima of 30 day means of daily discharge	Coefficient of variation in DH1–5
DH10	0.02	Variability in annual maxima of 90 day means of daily discharge	Coefficient of variation in DH1–5
DH11	0.27	Means of 1 day maxima of daily discharge	Mean annual 1-day maximum, respectively, divided by median flow
DH12	0.31	Means of 7 day maxima of daily discharge	Mean annual 7-day maximum, respectively, divided by median flow
DH13	0.33	Means of 30 day maxima of daily discharge	Mean annual 30-day maximum, respectively, divided by median flow
DH14	0.23	Flood duration 1	Monthly flow equaled or exceeded 95% of the time divided by mean monthly flow
DH15	-0.14	High flow pulse duration	Mean duration of FH1
DH16	0.05	Variability in high flow pulse duration	Coefficient of variation in DH15
DH17	0.07	High flow duration 1	See DH15, where the upper threshold is defined as 1 times median flows, and the value is represented as an average instead of a tabulated count
DH18	0.03	High flow duration 1	See DH15, where the upper threshold is defined as 3 times median flows, and the value is represented as an average instead of a tabulated count
DH19	0.12	High flow duration 1	See DH15, where the upper threshold is defined as 7 times median flows, and the value is represented as an average instead of tabulated count
DH20	-0.03	High flow duration 2	See DH17–19, where the upper threshold is defined as the 25th percentile of median flows
DH21	0.06	High flow duration 2	See DH17–19, where the upper threshold is defined as the 75th percentile of median flows
DH22	-0.07	Flood interval	Mean annual median interval in days between floods over all years
DH23	-0.24	Flood duration 2	Mean annual number of days that flows remain above the flood threshold averaged across all year
DH24	0.09	Flood free days	Mean annual maximum number of 365 days over all water years during which no floods occurred over all years
DL1	0.72	Annual minima of 1 day means of daily discharge	Magnitude of minimum annual flow of various duration, ranging from daily to seasonal
DL2	0.72	Annual minima of 3 day means of daily discharge	Magnitude of minimum annual flow of various duration, ranging from daily to seasonal
DL3	0.72	Annual minima of 7 day means of daily discharge	Magnitude of minimum annual flow of various duration, ranging from daily to seasonal
DL4	0.72	Annual minima of 30 day means of daily discharge	Magnitude of minimum annual flow of various duration, ranging from daily to seasonal
DL5	0.73	Annual minima of 90 day means of daily discharge	Magnitude of minimum annual flow of various duration, ranging from daily to seasonal
DL6	-0.14	Variability in annual minima of 1 day means of daily discharge	Coefficient of variation in DL1–5
DL7	-0.2	Variability in annual minima of 3 day means of daily discharge	Coefficient of variation in DL1–5
DL8	-0.23	Variability in annual minima of 7 day means of daily discharge	Coefficient of variation in DL1–5
DL9	-0.22	Variability in annual minima of 30 day means of daily discharge	Coefficient of variation in DL1–5
DL10	0.1	Variability in annual minima of 90 day means of daily discharge	Coefficient of variation in DL1–5
DL11	-0.07	Means of 1 day minima of daily discharge	Mean annual 1-day minimum, divided by median flow
DL12	-0.03	Means of 7 day minima of daily discharge	Mean annual 7-day minimum, respectively, divided by median flow
DL13	-0.09	Means of 30 day minima of daily discharge	Mean annual 30-day minimum, respectively, divided by median flow
DL14	0	Low exceedence flows	Mean magnitude of flows exceeded 75% of the time (calculated from the flow duration curve) divided by median daily flow, respectively, over all years
DL15	-0.07	Low exceedence flows	Mean magnitude of flows exceeded 90% of the time (calculated from the flow duration curve) divided by median daily flow, respectively, over all years
DL16	-0.11	Low flow pulse duration	Mean duration of FL1
DL17	0.09	Variability in low flow pulse duration	Coefficient of variation in DL16
FH1	-0.05	High flood pulse count 1	See FL1, where the high pulse is defined as the 75th percentile
FH2	-0.01	Variability in high flood pulse count 1	Coefficient of variation in FH1
FH3	0.27	High flood pulse count 2	See FH1, where the upper threshold is defined as 3 times median daily flow, and the value is represented as an average instead of a tabulated count
FH4	0.24	High flood pulse count 2	See FH1, where the upper threshold is defined as 7 times median daily flow, and the value is represented as an average instead of a tabulated count
FH5	-0.01	Flood frequency 1	Mean number of high flow events per year using an upper threshold of 1 times median flow over all years
FH6	-0.02	Flood frequency 1	Mean number of high flow events per year using an upper threshold of 1 times median flow over all years
FH7	0.24	Flood frequency 1	Mean number of high flow events per year using an upper threshold of 7 times median flow over all years
FH8	-0.05	Flood frequency 2	See FH5–7, where the 25th percentile are used as the upper threshold
FH9	-0.09	Flood frequency 2	See FH5–7, where the 75th percentile are used as the upper threshold
FH10	0.01	Flood frequency 3	See FH5–7, where the median of the annual minima is used as the upper threshold
FH11	-0.24	Flood frequency 4	Mean number of discrete flood events per year
FL1	-0.09	Low flood pulse count	Number of annual occurrences during which the magnitude of flow remains below a lower threshold. Hydrologic pulses are defined as those periods within a year in which the flow drops below the 25th percentile (low pulse) of all daily values for the time period
FL2	0.05	Variability in low flood pulse count	Coefficient of variation in FL1
FL3	0.03	Frequency of low flow spells	Total number of low flow spells (threshold equal to 5% of mean daily flow) divided by the record length in years
MA1	0.73	Mean daily flows	Mean daily flows
MA2	0.73	Median daily flows	Median daily flows
MA3	0.25	Variability in daily flows 1	Coefficient of variation in daily flows
MA4	0.28	Variability in daily flows 2	Coefficient of variation of the logs in daily flows corresponding to the (5th, 10th, 15th, . . . , 85th, 90th 95th) percentiles
MA5	0.29	Skewness in daily flows	Mean daily flows divided by median daily flows
MA6	0.2	Ranges in daily flows	Ratio of 10th/90th percentiles in daily flows over all years
MA7	0.23	Ranges in daily flows	Ratio of 20th/80th percentiles in daily flows over all years
MA8	0.23	Ranges in daily flows	Ratio of 25th/75th percentiles in daily flows over all years
MA9	0.28	Spreads in daily flows	Ranges in daily flows (MA6–8) divided by median daily flows
MA10	0.27	Spreads in daily flows	Ranges in daily flows (MA6–8) divided by median daily flows
MA11	0.27	Spreads in daily flows	Ranges in daily flows (MA6–8) divided by median daily flows
MA12	0.74	Mean monthly flows	Mean monthly flow for all months
MA13	0.74	Mean monthly flows	Mean monthly flow for all months
MA14	0.73	Mean monthly flows	Mean monthly flow for all months
MA15	0.71	Mean monthly flows	Mean monthly flow for all months
MA16	0.71	Mean monthly flows	Mean monthly flow for all months
MA17	0.72	Mean monthly flows	Mean monthly flow for all months
MA18	0.71	Mean monthly flows	Mean monthly flow for all months
MA19	0.72	Mean monthly flows	Mean monthly flow for all months
MA20	0.71	Mean monthly flows	Mean monthly flow for all months
MA21	0.72	Mean monthly flows	Mean monthly flow for all months
MA22	0.73	Mean monthly flows	Mean monthly flow for all months
MA23	0.73	Mean monthly flows	Mean monthly flow for all months
MA24	0.17	Mean monthly flows	Mean monthly flow for all months
MA25	0.16	Variability in monthly flows	Coefficient of variation in monthly flows for all months
MA26	0.1	Variability in monthly flows	Coefficient of variation in monthly flows for all months
MA27	-0.02	Variability in monthly flows	Coefficient of variation in monthly flows for all months
MA28	0.03	Variability in monthly flows	Coefficient of variation in monthly flows for all months
MA29	-0.02	Variability in monthly flows	Coefficient of variation in monthly flows for all months
MA30	-0.06	Variability in monthly flows	Coefficient of variation in monthly flows for all months
MA31	-0.02	Variability in monthly flows	Coefficient of variation in monthly flows for all months
MA32	-0.09	Variability in monthly flows	Coefficient of variation in monthly flows for all months
MA33	0.01	Variability in monthly flows	Coefficient of variation in monthly flows for all months
MA34	0.16	Variability in monthly flows	Coefficient of variation in monthly flows for all months
MA35	0.16	Variability in monthly flows	Coefficient of variation in monthly flows for all months
MA36	0.25	Variability across monthly flows 1	Variability in monthly flows divided by median monthly flows, where variability is calculated as range
MA37	0.34	Variability across monthly flows 1	Variability in monthly flows divided by median monthly flows, where variability is calculated as interquartile
MA38	0.32	Variability across monthly flows 1	Variability in monthly flows divided by median monthly flows, where variability is calculated as 90th–10th percentile.
MA39	0.29	Variability across monthly flows 2	Coefficient of variation in mean monthly flows
MA40	0.31	Variability across monthly flows 2	Coefficient of variation in mean monthly flows 4 MA40 6 M Skewness in monthly flows (Mean monthly flow—median monthly flow)/median monthly flow
MH1	0.71	Mean maximum monthly flows	Mean of the maximum monthly flows for all months
MH2	0.72	Mean maximum monthly flows	Mean of the maximum monthly flows for all months
MH3	0.71	Mean maximum monthly flows	Mean of the maximum monthly flows for all months
MH4	0.7	Mean maximum monthly flows	Mean of the maximum monthly flows for all months
MH5	0.7	Mean maximum monthly flows	Mean of the maximum monthly flows for all months
MH6	0.7	Mean maximum monthly flows	Mean of the maximum monthly flows for all months
MH7	0.69	Mean maximum monthly flows	Mean of the maximum monthly flows for all months
MH8	0.69	Mean maximum monthly flows	Mean of the maximum monthly flows for all months
MH9	0.68	Mean maximum monthly flows	Mean of the maximum monthly flows for all months
MH10	0.7	Mean maximum monthly flows	Mean of the maximum monthly flows for all months
MH11	0.71	Mean maximum monthly flows	Mean of the maximum monthly flows for all months
MH12	0.7	Mean maximum monthly flows	Mean of the maximum monthly flows for all months
MH13	0.27	Variability across maximum monthly flows	Coefficient of variation in mean maximum monthly flows
MH14	0.2	Median of annual maximum flows	Median of the highest annual daily flow divided by the median annual daily flow averaged across all years
MH15	0.27	High flow discharge	Mean of the 1st, 10th and 25th percentile from the flow duration curve divided by median daily flow across all years
MH18	0.28	Variability across annual maximum flows	Coefficient of variation of logarithmic annual maximum flows
MH19	0.28	Skewness in annual maximum flows	See Hughes and James (1989)1
MH21	0.64	High flow volume	Mean of the high flow volume (calculated as the area between the hydrograph and the upper threshold during the high flow event) divided by median annual daily flow across all years. The upper threshold is defined as 1 times median annual flow
MH22	0.06	High flow volume	Mean of the high flow volume (calculated as the area between the hydrograph and the upper threshold during the high flow event) divided by median annual daily flow across all years. The upper threshold is defined as 3 times median annual flow
MH23	0.15	High flow volume	Mean of the high flow volume (calculated as the area between the hydrograph and the upper threshold during the high flow event) divided by median annual daily flow across all years. The upper threshold is defined as 7 times median annual flow
MH24	0.25	High peak flow 1	Mean of the high peak flow during the high flow event (defined by the upper threshold) divided by median annual daily flow. The upper threshold is defined as 1 times median annual flow
MH25	0.24	High peak flow 1	Mean of the high peak flow during the high flow event (defined by the upper threshold) divided by median annual daily flow. The upper threshold is defined as 3 times median annual flow
MH26	0.27	High peak flow 1	Mean of the high peak flow during the high flow event (defined by the upper threshold) divided by median annual daily flow. The upper threshold is defined as 7 times median annual flow
MH27	0.31	High peak flow 2	See MH24–26, where the upper threshold is defined as the 25th percentile from the flow duration curve
ML1	0.74	Mean minimum monthly flows	Mean minimum monthly flow for all months
ML2	0.74	Mean minimum monthly flows	Mean minimum monthly flow for all months
ML3	0.74	Mean minimum monthly flows	Mean minimum monthly flow for all months
ML4	0.72	Mean minimum monthly flows	Mean minimum monthly flow for all months
ML5	0.71	Mean minimum monthly flows	Mean minimum monthly flow for all months
ML6	0.71	Mean minimum monthly flows	Mean minimum monthly flow for all months
ML7	0.72	Mean minimum monthly flows	Mean minimum monthly flow for all months
ML8	0.72	Mean minimum monthly flows	Mean minimum monthly flow for all months
ML9	0.71	Mean minimum monthly flows	Mean minimum monthly flow for all months
ML10	0.72	Mean minimum monthly flows	Mean minimum monthly flow for all months
ML11	0.73	Mean minimum monthly flows	Mean minimum monthly flow for all months
ML12	0.74	Mean minimum monthly flows	Mean minimum monthly flow for all months
ML13	-0.06	Variability across minimum monthly	Coefficient of variation in minimum monthly flows
ML14	-0.07	Mean of annual minimum flows	Mean of the lowest annual daily flow divided by median
ML15	-0.07	Low flow index	Mean of the lowest annual daily flow divided by mean annual
ML16	-0.09	Median of annual minimum flows 2	Median of the lowest annual daily flows divided by median
ML17	0.05	Baseflow index 1	Seven-day minimum flow divided by mean annual daily flows averaged across all years
ML18	-0.29	Variability in Baseflow Index 1	Coefficient of variation in ML17
ML19	-0.07	Baseflow index 2	Mean of the ratio of the lowest annual daily flow to the mean annual daily flow times 100 averaged across all years
ML20	-0.02	Baseflow index 3	Ratio of baseflow volume to total flow volume
ML21	-0.13	Variability across annual minimum	Coefficient of variation in annual minimum flows averaged across all years
RA1	0.64	Rise rate	Mean rate of positive changes in flow from one day to the next
RA2	0.33	Variability in rise rate	Coefficient of variation in RA1
RA3	0.61	Fall rate	Mean rate of negative changes in flow from one day to the next
RA4	0.26	Variability in fall rate	Coefficient of variation in RA3
RA5	0.24	No day rises	Ratio of days where the flow is higher than the previous day
RA6	-0.06	Change of flow	Median of difference between natural logarithm of flows between two consecutive days with increasing/decreasing flow
RA7	-0.03	Change of flow	Median of difference between natural logarithm of flows between two consecutive days with increasing/decreasing flow
RA8	-0.04	Reversals	Number of negative and positive changes in water conditions from one day to the next
RA9	0.02	Variability in reversals	Coefficient of variation in RA8
TA1	0.58	Constancy	See Colwell (1974)2
TA2	0.58	Predictability of flow	Composed of two independent, additive components: constancy (a measure of temporal invariance) and contingency (a measure of periodicity)
TA3	0.32	Seasonal predictability of flooding	Maximum proportion of all floods over the period of record that fall in any one of six 60-day ‘seasonal’ windows
TH1	0.16	Julian date of annual maximum	The mean Julian date of the 1-day annual maximum flow over all years
TH2	0.08	Variability in Julian date of annual maximum	Coefficient of variation in TH1
TH3	0.18	Seasonal predictability of non-flooding	Maximum proportion of the year (number of days/365) during which no floods have ever occurred over the period of record
TL1	0.06	Julian date of annual minimum	The mean Julian date of the 1-day annual minimum flow over all years
TL2	0.03	Variability in Julian date of annual minimum	Coefficient of variation in Tl1
TL3	0.19	Seasonal predictability of low flow	Proportion of low-flow events 5-year magnitude falling in a 60-day ‘seasonal’ window
TL4	-0.01	Seasonal predictability of non-low flow	Maximum proportion of the year (number of days/365) during which no 5-year + low flows have ever occurred over the entire period of record
			References
			1 Hughes, J. & James, B. A hydrological regionalization of streams in Victoria, Australia, with implications for stream Ecology. Mar. Freshwater. Res. 40, 303-326, doi:https://doi.org/10.1071/MF9890303 (1989). 2 Colwell, R. K. Predictability, Constancy, and Contingency of Periodic Phenomena. Ecology 55, 1148-1153, doi:10.2307/1940366 (1974).
