# Supplementary material for: A high-resolution streamflow and hydrological metrics dataset for ecological modeling using a regression model
Source: Sci Data. 2018 Nov 6;5:180224. doi: 10.1038/sdata.2018.224 (PMC6219418; doi:10.1038/sdata.2018.224)
Supplement: Supplementary Table 2 [file sdata2018224-s3.xlsx]

## Sheet: Irving_et_al_sci_data_supplemen
Table S2: Temporal validation full list of KGE, R2 and RMSE results and coordinates of sites
Site	lon	lat	r2	KGE	RMSE_test	RMSE_train
1	9.70417	50.4708	0.69	0.78	0.56	0.63
2	8.5375	51.5458	0.66	0.77	0.93	0.95
3	11.7	50.06	0.59	0.76	0.71	0.69
4	8.7375	51.7458	0.72	0.76	0.86	0.89
5	9.8125	50.4458	0.76	0.76	0.54	0.55
6	10.6042	52.5708	0.62	0.75	1.16	1.24
7	10.158	50.631	0.65	0.74	0.66	0.65
8	11.02	53.32	0.58	0.74	2.2	2.27
9	8.31	53	0.62	0.74	6.25	6.39
10	9.8125	50.6375	0.64	0.74	0.56	0.61
11	11.0625	50.3042	0.6	0.73	0.7	0.66
12	11.6847	51.2265	0.54	0.73	15.74	15.54
13	10.2375	52.6292	0.61	0.72	1.21	1.13
14	8.4125	52.6542	0.64	0.72	3.48	3.44
15	6.47083	51.8375	0.66	0.71	1.33	1.32
16	10.13	51.94	0.62	0.7	0.86	0.85
17	6.97083	51.2208	0.52	0.7	0.57	0.55
18	8.47917	52.8292	0.61	0.7	5.65	5.7
19	8.98	49.61	0.6	0.7	0.62	0.65
20	9.70417	52.6875	0.52	0.7	23.42	23.25
21	12.1708	53.8042	0.51	0.69	1.74	1.79
22	9.5625	51.1125	0.65	0.69	0.72	0.71
23	9.92917	51.4042	0.65	0.69	1.45	1.69
24	12.0542	51.3042	0.61	0.68	34.21	38.11
25	8.48	52.83	0.58	0.68	5.95	5.78
26	8.67083	51.1708	0.62	0.68	0.55	0.56
27	8.52917	51.5375	0.63	0.67	0.99	0.91
28	12.01	53.15	0.59	0.66	1.88	1.89
29	6.37083	50.9042	0.46	0.66	7.51	7.51
30	8.04583	49.2125	0.51	0.66	0.94	0.96
31	8.10417	47.6625	0.63	0.66	1.45	1.57
32	8.52083	48.7792	0.49	0.66	0.62	0.62
33	9.97083	51.1208	0.45	0.66	1.1	0.85
34	10.04	52.74	0.55	0.65	2.56	2.64
35	10.2958	53.5375	0.56	0.65	1.14	1.1
36	7.92917	51.6292	0.68	0.65	0.89	0.92
37	8.38	51.16	0.48	0.65	0.99	0.95
38	9.37	48.51	0.58	0.65	0.83	0.83
39	9.7375	50.6292	0.68	0.65	0.91	1
40	10.0542	52.6208	0.54	0.64	18.36	18.43
41	10.7125	51.1042	0.49	0.64	2.58	2.79
42	9.61206	51.9441	0.51	0.64	0.77	0.81
43	9.6125	49.0542	0.54	0.64	0.71	0.7
44	11.1875	51.8875	0.57	0.63	4.6	4.57
45	11.68	50.04	0.46	0.63	0.88	0.87
46	7.25417	51.7875	0.48	0.63	1.67	1.71
47	8.39	48.47	0.44	0.63	0.67	0.67
48	8.57119	49.6687	0.56	0.63	1.78	1.73
49	8.7875	50.2792	0.57	0.63	4.16	4.24
50	9.2755	48.0837	0.43	0.63	2.23	2.32
51	10.7958	50.5208	0.4	0.62	0.91	0.86
52	10.9625	51.3542	0.61	0.62	2.03	1.93
53	11.8375	53.7375	0.47	0.62	1.37	1.4
54	13.3951	51.5187	0.39	0.62	9.97	9.26
55	9.69583	52.1042	0.58	0.62	1.04	1.1
56	12.3208	50.0125	0.69	0.61	1.17	1.18
57	6.62	50.24	0.56	0.61	0.87	0.87
58	8.06	50.24	0.65	0.61	1.01	0.99
59	8.19	47.93	0.52	0.61	1.19	1.11
60	8.97917	49.9708	0.62	0.61	2.03	1.93
61	9.28334	50.854	0.63	0.61	1.23	1.11
62	11.4782	49.0284	0.61	0.6	9.17	9.19
63	11.69	49.97	0.45	0.6	0.99	3.41
64	7.38	50.37	0.58	0.6	1.55	1.57
65	7.5125	49.9875	0.51	0.6	0.8	0.75
66	8.57	49.67	0.51	0.6	1.92	1.68
67	8.7375	50.1792	0.57	0.6	6.67	6.79
68	9.45417	48.5708	0.53	0.6	0.84	0.85
69	10.3208	51.5625	0.46	0.59	0.73	0.71
70	11.061	50.548	0.46	0.59	0.88	0.84
71	11.1208	53.8542	0.44	0.59	2.28	2.28
72	11.8375	51.1625	0.58	0.59	39.78	37.26
73	12.2625	50.3208	0.46	0.59	1.21	1.28
74	13.0792	51.7708	0.41	0.59	12.79	12.82
75	13.36	48.83	0.51	0.59	2.36	2.54
76	7.34583	52.6875	0.58	0.59	15.74	15.8
77	7.43	50.42	0.54	0.59	1.76	1.76
78	8.00017	52.3082	0.46	0.59	2.52	2.3
79	8.14583	50.3625	0.54	0.59	1.33	1.43
80	9.2875	50.8542	0.51	0.59	1.41	1.5
81	9.64	49.04	0.58	0.59	0.89	0.92
82	9.75	52.89	0.5	0.59	1.66	1.65
83	9.9375	51.1375	0.64	0.59	1.08	0.82
84	10.8875	53.2375	0.36	0.58	400.7	397.83
85	11.1958	49.8125	0.65	0.58	0.96	0.97
86	11.5125	50.3542	0.47	0.58	1.07	1
87	11.5208	50.1792	0.55	0.58	0.9	0.91
88	7.02083	52.2208	0.61	0.58	1.48	1.62
89	8.30417	51.8625	0.49	0.58	2.54	2.43
90	9.10417	50.2875	0.62	0.58	0.84	0.88
91	9.2125	49.8292	0.51	0.58	0.95	0.93
92	9.3875	52.7875	0.56	0.58	62.35	63.11
93	10.6875	51.7458	0.35	0.57	0.8	0.83
94	11.83	49.63	0.45	0.57	0.82	0.74
95	6.54583	50.5542	0.56	0.57	1.34	1.37
96	7.42	52.43	0.46	0.57	4.31	4.18
97	8.00417	47.6292	0.42	0.57	0.82	0.81
98	8.2125	50.7542	0.72	0.57	0.9	0.95
99	8.72083	51.6625	0.67	0.57	1.55	1.55
100	8.79583	50.4792	0.63	0.57	0.83	0.82
101	9.0875	52.2875	0.5	0.57	0.89	0.85
102	9.15417	48.0958	0.41	0.57	1.28	1.2
103	9.77	51.81	0.7	0.57	1.39	1.32
104	9.84583	52.9792	0.48	0.57	0.62	0.68
105	9.87917	53.7208	0.33	0.57	0.77	0.75
106	10.32	52.57	0.57	0.56	0.91	0.89
107	10.6375	50.4875	0.64	0.56	2.33	2.19
108	10.7958	51.6958	0.5	0.56	0.88	0.85
109	11.0208	49.6042	0.59	0.56	1.29	1.22
110	13.3125	53.7875	0.37	0.56	4.23	4.15
111	14.19	50.93	0.34	0.56	1.04	1.11
112	6.34583	50.9292	0.54	0.56	9.31	9.4
113	9.99583	51.1708	0.62	0.56	2.2	1.83
114	10.2375	53.5042	0.57	0.55	1.58	1.62
115	10.3625	52.0125	0.45	0.55	1.99	1.92
116	11.6458	52.1292	0.39	0.55	326.72	330.46
117	11.9875	52.5458	0.39	0.55	340.94	337.28
118	7.12083	51.3542	0.34	0.55	1.09	1.22
119	7.6375	52.7292	0.33	0.55	1	0.92
120	9.02083	50.4375	0.7	0.55	1.03	1.11
121	9.47917	50.3208	0.67	0.55	1.26	1.28
122	9.79	50.31	0.69	0.55	1.16	1.12
123	10.47	53.15	0.44	0.54	4.41	4.38
124	10.9542	50.8375	0.61	0.54	1.48	1.46
125	10.957	50.921	0.6	0.54	1.99	2.08
126	10.99	49.44	0.42	0.54	7.96	7.19
127	11.16	50.432	0.46	0.54	0.96	1.07
128	11.2125	51.8292	0.46	0.54	3.82	3.81
129	11.8875	51.9875	0.39	0.54	336.82	340.17
130	13.37	48.63	0.47	0.54	1.58	1.56
131	6.94	49.83	0.6	0.54	1.49	1.56
132	7.49583	52.4375	0.61	0.54	2.47	2.35
133	7.9625	52.5625	0.59	0.54	5.94	5.84
134	8.00417	50.9625	0.56	0.54	1.33	1.33
135	8.34583	50.6958	0.72	0.54	1.18	1.29
136	9.02083	54.7042	0.41	0.54	2.93	2.98
137	9.73147	50.8051	0.59	0.54	2.5	2.65
138	9.76106	50.0224	0.54	0.54	1.95	1.97
139	10.1042	51.6875	0.53	0.53	6.7	6.88
140	6.1875	50.7292	0.52	0.53	0.75	0.8
141	6.97083	52.5042	0.5	0.53	6.96	6.97
142	9.125	52.964	0.58	0.53	182.19	178.36
143	9.34583	51.0792	0.5	0.53	5.07	5
144	10.746	50.509	0.61	0.52	1.71	1.63
145	10.8375	50.0042	0.54	0.52	1.96	1.89
146	12.4125	48.9125	0.31	0.52	1.84	1.97
147	6.4375	50.2208	0.59	0.52	0.96	1.01
148	8.47	48.55	0.41	0.52	0.85	0.85
149	8.59	48.77	0.49	0.52	1.23	0.95
150	8.83	49.81	0.68	0.52	1.31	1.3
151	8.88	50.23	0.63	0.52	2.27	2.24
152	9.2875	50.7542	0.58	0.52	1.04	1.23
153	11.4414	49.1069	0.49	0.51	1.09	1.08
154	12.3208	52.6042	0.41	0.51	45.77	47.16
155	13.6208	52.2958	0.32	0.51	1.35	1.36
156	7.89837	51.9726	0.52	0.51	10.87	11.15
157	7.95417	47.9375	0.45	0.51	1.15	1.12
158	8.3375	50.4542	0.7	0.51	1.72	1.78
159	8.51595	49.0081	0.33	0.51	1.72	1.59
160	8.89583	52.6042	0.56	0.51	5.58	5.94
161	8.89769	48.7241	0.27	0.51	1.49	1.48
162	8.90282	52.6013	0.55	0.51	5.79	5.44
163	8.95417	52.0208	0.69	0.51	0.71	0.74
164	9.37917	54.6208	0.41	0.51	1.61	1.57
165	10.0292	48.8958	0.68	0.5	1.21	1.22
166	10.6458	51.4542	0.45	0.5	2.12	1.78
167	11.4375	49.1125	0.5	0.5	0.69	0.62
168	12	50.13	0.78	0.5	1.08	1.19
169	7.6625	49.5292	0.31	0.5	1.45	1.39
170	7.84	52.72	0.58	0.5	10.5	10.74
171	8.7625	49.6375	0.57	0.5	0.63	0.62
172	9.211	52.852	0.61	0.5	116.29	117.51
173	11.3958	50.9375	0.57	0.49	3.24	3.02
174	11.5793	51.0718	0.54	0.49	3.9	4.12
175	12.1125	50.0208	0.69	0.49	1.24	1.26
176	12.2625	49.0542	0.48	0.49	0.9	0.82
177	12.3208	52.6125	0.38	0.49	47.78	47.27
178	12.4042	51.2042	0.32	0.49	4.74	4.65
179	12.4042	51.2125	0.31	0.49	4.5	4.85
180	6.85115	51.6739	0.55	0.49	29.45	28.89
181	7.1875	51.7375	0.59	0.49	26.28	26.04
182	7.80417	50.2792	0.59	0.49	0.88	0.93
183	8.01	52.71	0.58	0.49	3.28	3.46
184	8.36	48.61	0.42	0.49	2	2.37
185	8.5125	49.0042	0.33	0.49	1.69	1.58
186	8.62	48.14	0.48	0.49	2.43	2.97
187	9.24493	47.7295	0.32	0.49	2.12	2.03
188	9.73145	48.2663	0.41	0.49	24.96	25.49
189	10.4792	52.9542	0.53	0.48	1.05	1.03
190	10.79	51.6	0.36	0.48	1.17	1.09
191	10.8958	49.7958	0.58	0.48	1.32	1.51
192	11.206	50.405	0.48	0.48	1.1	1.03
193	11.67	50.87	0.43	0.48	2.07	1.82
194	12.6542	51.8625	0.31	0.48	235.03	240.27
195	6.44583	50.3708	0.6	0.48	1.22	1.2
196	7.67083	52.7042	0.59	0.48	11.46	11.31
197	7.77917	51.9042	0.61	0.48	1.62	1.64
198	7.8375	49.7792	0.43	0.48	1.89	1.73
199	8.54	48.72	0.61	0.48	1.39	1.36
200	8.63054	51.7488	0.58	0.48	7.32	7.34
201	8.6375	49.1542	0.44	0.48	1.67	1.62
202	9.20417	50.7625	0.53	0.48	0.69	0.71
203	9.27917	50.2042	0.62	0.48	0.69	0.71
204	9.72917	49.0542	0.4	0.48	1.14	0.99
205	10.35	50.98	0.36	0.47	2.13	1.96
206	11.38	49.367	0.53	0.47	1.66	1.72
207	11.5	48.73	0.32	0.47	4.81	4.73
208	12.8453	52.4781	0.34	0.47	41.08	39.87
209	13.0106	51.559	0.33	0.47	218.42	224.27
210	13.4458	48.7292	0.49	0.47	3.29	2.95
211	13.7375	51.4625	0.32	0.47	4.51	4.15
212	6.09583	50.8708	0.32	0.47	1.3	1.31
213	7.25417	49.6708	0.55	0.47	1.21	1.16
214	7.27917	51.0125	0.54	0.47	0.94	0.98
215	7.60417	52.6875	0.53	0.47	14.02	13.75
216	8.37	48.31	0.69	0.47	1.63	1.71
217	9.77	48.68	0.51	0.47	1.2	1.1
218	10.0872	53.6558	0.5	0.46	2.31	2.29
219	10.8454	53.4189	0.58	0.46	2.09	2.03
220	10.9042	50.4208	0.51	0.46	1.06	0.99
221	10.989	50.926	0.53	0.46	4.28	4.39
222	13.57	48.82	0.23	0.46	1.29	1.22
223	13.773	51.1983	0.36	0.46	1.83	1.98
224	8.07083	47.8208	0.35	0.46	1.29	1.27
225	8.862	52.176	0.61	0.46	100.48	103.53
226	9.09	52.15	0.45	0.46	1.37	1.39
227	9.12083	52.5958	0.62	0.46	113.45	113.42
228	9.248	47.7296	0.34	0.46	2.43	2.4
229	9.92	51.55	0.45	0.46	4.03	3.64
230	10.41	48.84	0.55	0.45	1.62	1.63
231	10.9135	48.9532	0.48	0.45	5.66	5.43
232	13.7375	51.0542	0.36	0.45	218.65	220.11
233	14.1625	52.7042	0.39	0.45	1.72	1.72
234	6.1875	51.0208	0.25	0.45	2.14	2.14
235	6.80417	49.9458	0.62	0.45	1.67	1.92
236	7.22917	52.7375	0.53	0.45	54.76	53.46
237	7.36	52.11	0.52	0.45	1.45	1.3
238	8.2	48.28	0.43	0.45	4.31	4.53
239	8.2875	50.7625	0.73	0.45	1.37	1.35
240	8.84	47.74	0.34	0.45	1.9	2.04
241	8.922	52.249	0.61	0.45	112.14	112.58
242	9.13	52.96	0.61	0.45	320.94	327.24
243	9.39609	48.0725	0.41	0.45	20.17	20.4
244	9.66574	49.6259	0.43	0.45	8.56	7.3
245	9.83	48.24	0.36	0.45	4.24	5.28
246	9.83121	48.2386	0.22	0.45	2.72	2.64
247	10.3152	50.9807	0.57	0.44	2.69	2.84
248	10.9458	49.8375	0.48	0.44	33.76	32.69
249	12.0592	51.8632	0.32	0.44	285.36	291.6
250	7.1875	51.7375	0.54	0.44	29.82	29.87
251	7.2375	52.7292	0.6	0.44	54.05	51.51
252	7.86886	48.3404	0.35	0.44	1.29	1.39
253	8.39959	50.1367	0.56	0.44	0.86	0.85
254	9.18	49.16	0.54	0.44	1.63	1.75
255	9.60387	50.01	0.6	0.44	92.59	97.35
256	9.90417	48.2625	0.28	0.44	2.08	2.09
257	10.4003	50.7182	0.65	0.43	1.56	1.77
258	13.61	50.8	0.21	0.43	1.11	1.16
259	6.45417	50.6958	0.44	0.43	7.59	7.47
260	7.24	52.73	0.51	0.43	54.75	53.62
261	8.02917	50.8958	0.56	0.43	2.34	2.56
262	8.72083	52.5625	0.54	0.43	3.86	3.7
263	8.73	48.54	0.52	0.43	1.38	1.39
264	9.22917	49.7125	0.62	0.43	106.07	112.35
265	9.31853	48.6957	0.24	0.43	1.37	1.44
266	9.438	51.648	0.6	0.43	87.9	87.4
267	9.469	51.227	0.51	0.43	39.95	40.74
268	9.516	51.973	0.57	0.43	96.49	91.36
269	10.5792	51.4542	0.45	0.42	0.93	0.96
270	13.0792	49.1792	0.24	0.42	1.12	1
271	13.9938	51.0221	0.31	0.42	1.77	1.81
272	14.3208	51.3042	0.29	0.42	1.1	1.09
273	7.24852	52.5956	0.58	0.42	34.25	34.06
274	7.7875	47.8542	0.41	0.42	1.45	1.52
275	8.7125	50.1125	0.6	0.42	127.91	125.25
276	8.87083	48.2542	0.43	0.42	1.08	1.02
277	8.92	51.5	0.64	0.42	3.68	3.76
278	9.46	49.24	0.41	0.42	1.76	1.58
279	9.67917	47.9042	0.28	0.42	2.08	2.12
280	10.01	51.87	0.47	0.41	0.88	0.87
281	10.17	48.92	0.53	0.41	0.87	0.89
282	10.22	51.57	0.54	0.41	1.09	1.18
283	10.7125	48.6042	0.2	0.41	2.86	2.68
284	11.1968	48.8885	0.49	0.41	7.9	7.38
285	11.7042	51.1125	0.5	0.41	26.64	26.16
286	6.9625	52.5542	0.42	0.41	7.97	7.58
287	7.42917	49.8042	0.58	0.41	2.2	1.94
288	8.43	47.72	0.44	0.41	5.57	5.32
289	8.80417	51.9792	0.47	0.41	1.89	2.02
290	9.15417	48.0875	0.52	0.41	0.95	0.9
291	9.22	49.69	0.62	0.41	3.15	3.2
292	9.2625	48.5708	0.5	0.41	1.89	1.91
293	9.40417	52.7292	0.34	0.41	0.82	0.82
294	13.3542	48.8375	0.35	0.4	1.59	1.62
295	7.92083	51.7542	0.44	0.4	0.78	0.82
296	8.14583	48.6958	0.46	0.4	0.84	0.86
297	8.4625	48.0625	0.53	0.4	1.97	1.79
298	9.1375	51.7042	0.61	0.4	1.31	1.37
299	9.45684	49.2491	0.39	0.4	1.79	1.69
300	9.59583	52.6792	0.54	0.4	41.6	40.19
301	9.641	51.426	0.59	0.4	75.28	77.39
302	9.676	52.388	0.56	0.4	34.21	32.63
303	10.72	48.61	0.32	0.39	3.63	3.73
304	11.7542	50.5708	0.37	0.39	1.57	1.7
305	7.08	50.07	0.52	0.39	2.25	2.23
306	7.85417	49.8875	0.53	0.39	1.14	1.08
307	8.45417	50.8875	0.62	0.39	1.69	1.29
308	8.8875	48.3875	0.31	0.39	1.56	1.6
309	9.52083	51.6292	0.59	0.39	81.69	78.05
310	9.6875	51.2542	0.56	0.39	0.63	0.61
311	9.89583	48.2708	0.17	0.39	1.96	1.88
312	10.1958	53.3375	0.44	0.38	2.29	2.27
313	11.1208	51.4542	0.49	0.38	5.72	5.46
314	11.14	53.84	0.53	0.38	1.44	1.48
315	11.38	49.37	0.56	0.38	1.84	1.48
316	6.46575	49.8888	0.52	0.38	2.8	2.83
317	7.434	52.288	0.54	0.38	29.49	30.98
318	8.72083	50.6542	0.56	0.38	0.98	1.13
319	9.17012	53.3394	0.52	0.38	4.57	4.72
320	9.37917	53.2958	0.54	0.38	2.54	2.56
321	9.6	51.63	0.61	0.38	2.44	2.4
322	10.16	48.63	0.32	0.37	2.63	2.72
323	10.36	47.63	0.16	0.37	1.21	1.19
324	11.9208	50.3208	0.62	0.37	4.14	4.34
325	12.4329	50.889	0.28	0.37	1.92	2.1
326	6.46	49.88	0.38	0.37	3.13	2.82
327	7.82	49.61	0.44	0.37	1.26	1.08
328	8.39	51.04	0.58	0.37	2.28	2.24
329	9.05417	49.8375	0.68	0.37	2.57	2.43
330	9.20575	53.0758	0.54	0.37	6.54	6.78
331	10.2208	50.0312	0.56	0.36	74.36	78.06
332	10.23	48.58	0.25	0.36	2.02	2.32
333	10.2792	52.4625	0.21	0.36	0.87	0.83
334	10.483	50.917	0.56	0.36	0.67	0.64
335	11.0208	51.7375	0.43	0.36	3.79	3.83
336	11.58	47.74	0.14	0.36	1.13	1.14
337	11.75	50.57	0.36	0.36	1.92	1.7
338	14.37	51.577	0.25	0.36	10.06	10.02
339	14.5747	51.4055	0.2	0.36	3.78	3.48
340	6.77917	52.0792	0.53	0.36	3.25	3.28
341	7.49583	52.6375	0.6	0.36	0.73	0.76
342	8.36	48.32	0.59	0.36	1.46	1.29
343	9.78	49.5	0.52	0.36	7.74	9.35
344	9.90417	49.0542	0.53	0.36	2.15	2.34
345	10.2125	52.3292	0.49	0.35	1.73	1.73
346	10.4208	47.6042	0.16	0.35	1.21	1.17
347	11.0208	50.7042	0.57	0.35	2.26	2.32
348	11.2625	51.8375	0.55	0.35	1.82	1.72
349	11.37	50.3	0.53	0.35	1.91	1.81
350	12.3208	53.6875	0.37	0.35	0.81	0.82
351	14.3042	51.2042	0.16	0.35	0.91	0.8
352	8.0894	51.663	0.56	0.35	16.93	16.49
353	8.77083	48.4042	0.33	0.35	3.18	3.38
354	9.21	53.08	0.53	0.35	6.96	6.57
355	9.709	51.408	0.61	0.35	34.39	34.82
356	10.6567	48.289	0.13	0.34	1.46	1.39
357	10.8042	51.7375	0.34	0.34	2.46	2.45
358	10.89	47.73	0.14	0.34	1.02	1.03
359	6.48	50.58	0.5	0.34	4.94	4.95
360	7.603	52.094	0.48	0.34	25.24	24.57
361	8.79	51.1	0.63	0.34	2.84	2.93
362	9.15183	48.5114	0.36	0.34	1.77	1.85
363	9.7375	47.6458	0.29	0.34	5.1	5.09
364	9.77361	49.4925	0.45	0.34	7.12	6.94
365	9.86	48.81	0.46	0.34	1.55	1.73
366	9.97483	51.2709	0.61	0.34	32.75	31.88
367	10.5208	47.5542	0.14	0.33	1.02	1.06
368	11.5208	48.4292	0.19	0.33	2.97	2.77
369	11.5789	49.9478	0.61	0.33	3.23	3.04
370	12.0875	53.5958	0.31	0.33	0.84	0.83
371	12.432	50.892	0.23	0.33	2.15	2.03
372	12.665	54.1199	0.36	0.33	1.89	1.99
373	13.4124	48.9382	0.18	0.33	0.84	0.85
374	6.2875	50.8125	0.49	0.33	2.8	2.86
375	7.72083	51.8875	0.46	0.33	3.87	3.56
376	8.32554	47.6233	0.41	0.33	8.41	7.64
377	8.60395	48.5865	0.59	0.33	2.17	2.12
378	8.89	48.39	0.39	0.33	1.65	1.72
379	9.2625	48.5625	0.44	0.33	2.03	2.04
380	9.74056	48.9854	0.5	0.33	2.03	2.15
381	10.2546	51.651	0.48	0.32	2.66	2.93
382	14.12	51.81	0.19	0.32	1.52	1.46
383	14.9441	51.0641	0.24	0.32	1.6	1.65
384	7.85	48.34	0.27	0.32	1.8	1.4
385	8.7375	51.3875	0.84	0.32	3.12	2.76
386	10.7838	51.5067	0.55	0.31	3.94	3.56
387	11.9363	49.1183	0.55	0.31	34.53	36.85
388	11.94	49.12	0.52	0.31	40.2	39.42
389	12.665	54.1199	0.29	0.31	1.83	1.74
390	8.2875	51.0542	0.56	0.31	2.96	2.73
391	8.3875	51.0292	0.54	0.31	2.35	2.37
392	8.43	50.5	0.58	0.31	0.84	0.89
393	9.54	50.03	0.67	0.31	2.43	2.46
394	10.1375	48.9375	0.49	0.3	2.66	2.68
395	10.7625	49.9292	0.57	0.3	82.83	80.12
396	12.3625	48.4542	0.21	0.3	2.76	3.46
397	12.7472	48.8798	0.38	0.3	293.84	296.74
398	8.79583	51.1542	0.67	0.3	3.82	3.69
399	9.12861	49.3459	0.64	0.3	2.19	2.47
400	9.31725	54.5143	0.4	0.3	4.64	4.65
401	9.44583	48.7042	0.4	0.3	3.1	2.98
402	9.49583	51.1875	0.52	0.3	22.72	21.39
403	9.94583	48.0875	0.16	0.3	0.81	0.82
404	10.0125	50.6542	0.66	0.29	2.66	2.49
405	10.197	51.125	0.58	0.29	30.54	29.26
406	11.3335	50.7166	0.45	0.29	20.22	20.8
407	6.39539	51.7569	0.45	0.29	1535.2	1513.05
408	8.62917	48.1708	0.39	0.29	5.98	6.62
409	8.76449	50.7987	0.44	0.29	16.57	15.96
410	8.84	49.31	0.5	0.29	2.73	2.56
411	9.07	48.49	0.36	0.29	1.78	1.54
412	9.56	49.29	0.44	0.29	1.26	1.2
413	9.72	51.004	0.51	0.29	19.44	20.2
414	9.94583	51.8625	0.49	0.29	24.95	24.33
415	10.0875	51.7042	0.55	0.28	11.25	10.91
416	12.04	48.25	0.14	0.28	1.21	1.29
417	12.1387	49.0236	0.38	0.28	288.91	292.58
418	6.7625	51.2292	0.45	0.28	1436.46	1465.7
419	7.91078	49.9116	0.37	0.28	34.68	31.83
420	8.35525	50.5452	0.45	0.28	35.56	34.77
421	8.72834	51.3831	0.15	0.28	1.85	1.73
422	9.4625	48.9875	0.48	0.28	2.71	3.08
423	9.59583	47.7792	0.29	0.28	5.94	6.15
424	10.9208	51.7375	0.29	0.27	3.67	3.69
425	12.18	47.75	0.07	0.27	1.23	1.18
426	13.21	50.68	0.3	0.27	1.96	2.08
427	13.24	49.01	0.45	0.27	2.16	2.14
428	14.4063	51.1642	0.28	0.27	2.53	2.57
429	6.97083	50.9375	0.45	0.27	1436.65	1429.94
430	7.88	51.84	0.51	0.27	0.98	0.97
431	8.38628	51.0314	0.51	0.27	2.5	2.43
432	8.47	50.92	0.6	0.27	2.07	1.95
433	8.56	52.36	0.08	0.27	1.35	1.29
434	9.86	49.13	0.44	0.27	1.86	1.88
435	10.46	50.72	0.52	0.26	1.6	1.55
436	11.8708	52.0792	0.43	0.26	1.06	1.03
437	13.0785	50.6311	0.33	0.26	2.66	2.76
438	6.151	51.684	0.62	0.26	4.93	4.69
439	7.5811	51.436	0.49	0.26	25.8	25.86
440	8.13886	49.3501	0.3	0.26	1.58	1.58
441	8.68	49.29	0.28	0.26	0.84	0.81
442	8.7295	48.8971	0.49	0.26	14.36	14.87
443	9.62	50.2	0.72	0.26	5.04	4.95
444	9.8515	49.1408	0.49	0.26	3.18	3.31
445	10.0375	47.8708	0.38	0.25	3.93	3.95
446	10.6924	48.7832	0.4	0.25	13.74	12.98
447	11.53	48.43	0.21	0.25	4.15	3.95
448	12.6938	48.6062	0.19	0.25	5.73	5.73
449	13.1152	48.6766	0.33	0.25	422.81	428.69
450	13.3691	48.6295	0.58	0.25	3.21	3.53
451	14.4292	51.0792	0.27	0.25	1.94	1.9
452	7.39205	50.4434	0.42	0.25	1386.13	1391.32
453	7.65417	49.6875	0.4	0.25	10.73	11.09
454	8.82	49.31	0.57	0.25	2.36	2.5
455	9.08	48.96	0.23	0.25	1.83	1.8
456	9.72083	53.3875	0.36	0.25	0.98	0.98
457	9.9875	50.8208	0.59	0.25	4.62	4.3
458	10.04	47.87	0.38	0.24	4.06	4.04
459	10.4708	50.5458	0.66	0.24	3.72	3.57
460	10.65	48.29	0.16	0.24	2.16	2.46
461	14.4208	51.1792	0.22	0.24	2.74	2.17
462	7.57917	51.4375	0.51	0.24	27.09	26.77
463	8.1	51.11	0.6	0.24	4.23	4.36
464	8.70966	48.8238	0.53	0.24	7.93	7.28
465	8.94581	50.1321	0.63	0.24	8.86	8.65
466	9.45872	48.9841	0.44	0.24	2.8	2.46
467	9.5625	49.2875	0.46	0.24	1.11	1.12
468	9.74	48.99	0.57	0.24	2.76	2.94
469	12.43	48.92	0.44	0.23	6.02	3.89
470	7.5625	50.6375	0.7	0.23	2.62	2.84
471	8.3375	47.6292	0.44	0.23	8.89	8.23
472	8.73	48.9	0.44	0.23	15.16	15.32
473	9.39	48.67	0.26	0.23	1.91	1.76
474	9.77	49.5	0.34	0.23	8.24	8.69
475	12.0149	48.947	0.27	0.22	240.98	240.36
476	12.3792	48.4708	0.24	0.22	4.22	4.79
477	12.7958	47.7042	0.11	0.22	1.58	1.6
478	14.8958	51.2708	0.26	0.22	1.39	1.32
479	7.22917	52.2958	0.43	0.22	1.32	1.38
480	7.76497	50.0854	0.34	0.22	1149.93	1160.54
481	8.27917	47.6958	0.53	0.22	2.09	2.01
482	9.12917	51.9125	0.52	0.22	4.48	4.29
483	10.83	47.65	0.06	0.21	1.2	1.11
484	10.9458	52.4542	0.5	0.21	2.39	2.33
485	12.53	48.28	0.22	0.21	4.97	5.77
486	13.09	48.8	0.58	0.21	0.88	0.86
487	13.3875	50.8875	0.37	0.21	3.22	3.32
488	13.93	51.26	0.26	0.21	1.05	1.08
489	6.85706	52.6022	0.51	0.21	17.02	17.24
490	8.29583	48.0042	0.47	0.21	0.77	0.78
491	8.4625	50.5875	0.6	0.21	10.37	10.74
492	9.0875	51.1625	0.26	0.21	18.59	18.93
493	11.0542	50.5542	0.49	0.2	2.8	2.59
494	11.21	50.23	0.64	0.2	3.76	3.72
495	6.60417	50.1292	0.51	0.2	7.1	7.59
496	6.89	50.14	0.49	0.2	0.74	0.73
497	7.1875	49.1375	0.44	0.2	16.77	16.2
498	8.62083	52.0708	0.54	0.2	2.82	3.06
499	9.5348	47.6732	0.29	0.2	9.16	8.29
500	9.97045	51.3787	0.48	0.2	3.59	3.67
501	10.5005	48.5684	0.27	0.19	114.23	111.88
502	13.48	51.56	0.46	0.19	2.46	2.42
503	7.40417	50.2042	0.43	0.19	0.96	0.89
504	7.44573	50.5021	0.6	0.19	8.24	9.06
505	8.22	48.77	0.08	0.19	1.81	1.87
506	8.27531	50.004	0.3	0.19	1135.31	1135.75
507	8.29	47.88	0.48	0.19	0.75	0.81
508	8.67093	52.1334	0.46	0.19	10.5	10.25
509	9.00503	49.4382	0.41	0.19	118.93	123.13
510	9.21994	49.2685	0.49	0.19	18.22	18.22
511	9.6375	50.5958	0.62	0.19	6.65	6.4
512	9.6625	54.8042	0.13	0.19	0.67	0.67
513	9.72083	50.8625	0.46	0.19	22.38	19.49
514	12.02	50.25	0.56	0.18	0.78	0.75
515	12.154	49.5356	0.55	0.18	18.19	17.41
516	13.22	52.13	0.36	0.18	1.17	1.13
517	6.62083	49.7292	0.48	0.18	274.86	285.82
518	7.73	52.77	0.26	0.18	1.01	1.01
519	8.57	48.14	0.63	0.18	3.72	3.85
520	8.67917	49.5542	0.54	0.18	2.98	3
521	8.78	50.33	0.35	0.18	1.46	1.28
522	8.8625	47.7875	0.41	0.18	1.9	1.85
523	8.94583	51.7625	0.19	0.18	0.88	0.82
524	9.3875	53.5375	0.39	0.18	0.71	0.61
525	10.0625	47.7625	0.38	0.17	2.05	2.1
526	10.96	50.26	0.66	0.17	4.92	4.4
527	11.8652	48.4607	0.16	0.17	30.45	30.25
528	7.7125	49.7792	0.39	0.17	32.73	33.34
529	8.36	48.51	0.57	0.17	2.58	2.58
530	9.12917	50.2375	0.51	0.17	0.66	0.61
531	9.54583	47.6792	0.29	0.17	9.35	9.29
532	9.6625	47.9292	0.11	0.17	2.24	2.27
533	9.6875	48.2125	0.18	0.17	0.88	0.85
534	12.1542	49.5375	0.5	0.16	21.81	20.76
535	6.59274	49.3423	0.37	0.16	17.65	16.14
536	6.91	49.41	0.52	0.16	3.73	3.89
537	7.16828	50.1434	0.48	0.16	321.38	309.35
538	8.22917	52.0375	0.46	0.16	0.73	0.67
539	9.53488	47.6726	0.25	0.16	9.37	9.04
540	9.83928	48.6228	0.56	0.16	2.55	2.47
541	10.6958	48.7875	0.31	0.15	19.1	17.83
542	13.27	51.06	0.39	0.15	6.32	6.46
543	7.2375	52.0625	0.27	0.15	0.63	0.67
544	9.82917	48.6292	0.44	0.15	2.84	2.89
545	10.72	50.5	0.62	0.14	4.53	4.61
546	10.8708	49.9458	0.54	0.14	44.45	44.01
547	12.2792	49.7208	0.25	0.14	2.04	2.13
548	6.6	49.35	0.37	0.14	17.45	17.04
549	6.64842	49.4089	0.37	0.14	80.35	78.08
550	7.3875	52.4125	0.48	0.14	2.82	2.82
551	8.22	47.86	0.52	0.14	2.74	2.5
552	8.28058	51.3478	0.57	0.14	8.56	8.41
553	8.72	48.56	0.47	0.14	2.07	2.07
554	9.3125	48.8542	0.41	0.14	7.47	9.66
555	9.3821	48.6754	0.31	0.14	37.27	35.46
556	10.58	47.75	0.26	0.13	2.7	2.75
557	10.81	51.48	0.34	0.13	1.71	1.82
558	7.5625	51.2208	0.54	0.13	2.85	2.9
559	8.12917	49.3542	0.27	0.13	1.68	1.65
560	8.62799	49.8139	0.45	0.13	0.81	0.83
561	8.7125	52.1958	0.48	0.13	17.47	16.42
562	9.1875	50.1958	0.61	0.13	8.55	8.41
563	9.31582	48.8474	0.42	0.13	7.18	7.52
564	9.419	48.707	0.35	0.13	45.5	45.46
565	10.41	50.787	0.42	0.12	0.7	0.71
566	10.4125	50.5708	0.61	0.12	14	13.57
567	10.74	53.39	0.55	0.12	1.18	1.11
568	7.1625	51.4042	0.49	0.12	72.8	73.41
569	8.53	50.91	0.57	0.12	7.18	7.08
570	9.15417	48.0125	0.34	0.12	1.85	1.85
571	9.5625	53.2792	0.44	0.12	0.72	0.72
572	9.75	48.69	0.61	0.12	5.67	5.53
573	10.7224	50.4965	0.55	0.11	4.7	4.49
574	11.78	47.69	0.06	0.11	1.73	1.7
575	11.8792	48.4625	0.11	0.11	34.22	37.3
576	6.7625	51.7375	0.42	0.11	0.84	0.81
577	8.1375	51.3958	0.53	0.11	15.83	15.66
578	8.15417	47.9042	0.48	0.11	1.05	1.05
579	8.21293	48.24	0.62	0.11	4.26	4.27
580	8.57917	48.3708	0.56	0.11	5.4	4.93
581	8.67917	47.9208	0.44	0.11	13.47	14.05
582	8.89818	51.1557	0.48	0.11	24.31	23.49
583	9.71	49.53	0.49	0.11	0.87	0.82
584	11.422	48.754	0.21	0.1	230.32	226.79
585	12.1294	49.128	0.36	0.1	32.27	32.87
586	7.44583	50.5042	0.49	0.1	11.82	11.2
587	8.61	49.12	0.12	0.1	1.39	1.39
588	9.8625	48.2542	0.22	0.1	2.82	2.71
589	14.1591	52.6934	0.37	0.09	2.32	2.23
590	8.1259	48.5844	0.41	0.09	2.24	1.85
591	9.26121	48.9593	0.34	0.09	7.08	7.4
592	9.3875	47.9458	0.34	0.09	0.98	0.98
593	9.82	48.63	0.39	0.09	3.6	3.28
594	6.36904	49.4726	0.39	0.08	173.23	163.84
595	9.07917	54.7208	0.39	0.08	1.1	1.09
596	9.12083	50.4625	0.58	0.08	0.57	0.58
597	12.581	51.591	0.32	0.07	65.64	62.84
598	8.37602	49.6411	0.2	0.07	1052.81	1045.01
599	9.9875	53.3125	0.46	0.07	0.84	0.82
600	12.13	49.13	0.28	0.06	34.23	35.01
601	13.2542	51.3208	0.27	0.06	1.29	1.29
602	14.7958	50.8958	0.42	0.06	4.46	5.16
603	7.1625	51.2542	0.46	0.06	8.03	7.9
604	7.97083	50.8458	0.49	0.06	10.26	11.74
605	8.35417	47.9875	0.53	0.06	5.65	5.56
606	8.62373	51.0353	0.5	0.06	13.16	15.34
607	8.7	48.88	0.45	0.06	17.88	18.26
608	14.8026	50.892	0.36	0.05	4.79	4.53
609	6.7875	49.3708	0.49	0.05	12.42	12.71
610	8.58	48.81	0.16	0.05	5.12	5.01
611	9.1125	49.0625	0.22	0.05	2.85	3.26
612	10.41	47.59	0.13	0.04	1.96	1.9
613	11.643	50.8707	0.15	0.04	1.53	1.48
614	13.8537	50.9538	0.19	0.04	4.2	3.08
615	14.1375	50.9458	0.33	0.04	3.08	2.98
616	7.52	51.33	0.57	0.04	6.05	6.04
617	8.24583	47.7292	0.39	0.04	3.14	3.23
618	9.52	48.81	0.23	0.04	6.63	7.12
619	10.0148	48.9211	0.41	0.03	1.03	0.94
620	11.2267	50.1815	0.53	0.03	13.08	13.6
621	13.16	50.78	0.3	0.03	9.47	9.64
622	13.2373	50.7037	0.31	0.03	6.55	6.69
623	13.23	49.03	0.26	0.02	4.68	4.62
624	13.2375	50.7042	0.3	0.02	6.61	6.54
625	14.1339	50.9419	0.31	0.02	3.1	3.2
626	6.78	49.37	0.45	0.02	13.87	13.6
627	7.32917	50.7875	0.6	0.02	5.55	5.2
628	8.14541	48.4901	0.6	0.02	3.86	4.84
629	9.7682	49.0016	0.53	0.02	12.41	12.11
630	7.27083	52.2875	0.52	0.01	2.38	2.3
631	8.6125	48.5875	0.28	0.01	4.9	4.47
632	9.1625	48.0042	0.38	0.01	1.84	1.88
633	9.23	49.28	0.39	0.01	27.03	27.89
634	9.28711	49.2583	0.42	0.01	29.91	26.91
635	9.6	47.82	0.29	0.01	0.98	0.88
636	11.3208	52.0125	0.24	0	12.31	12.09
637	12.4936	50.7409	0.27	0	14.99	16.13
638	7.4375	50.7792	0.48	0	34.89	35.73
639	7.44271	50.777	0.47	0	34.72	37.61
640	7.91	47.61	0.31	0	4.51	4.66
641	8.1	47.88	0.21	0	0.95	0.93
642	8.74583	51.7292	0.25	0	3.66	3.66
643	8.94	50.8	0.56	0	8.62	8.49
644	10.3	47.39	0	-0.01	1.91	1.9
645	11.3625	52.8542	0.38	-0.01	0.63	0.66
646	12.9125	49.0625	0.23	-0.01	2.57	2.75
647	8.21713	48.317	0.56	-0.01	5.31	5.06
648	8.9625	54.7708	0.26	-0.01	1.96	1.91
649	11.1208	47.9292	0.04	-0.02	2.26	1.69
650	12.7726	51.0068	0.24	-0.02	27.44	28.24
651	13.1542	51.0792	0.42	-0.02	3.91	3.85
652	13.766	50.8431	0.2	-0.02	0.82	0.76
653	14.8	51.27	0.19	-0.02	1.31	1.26
654	8.10041	51.1089	0.24	-0.02	7.89	7.63
655	8.8125	49.3208	0.41	-0.02	2.13	2.08
656	8.90417	50.5375	0.49	-0.02	4.42	4.21
657	12.71	50.59	0.25	-0.03	7.27	6.95
658	13.4458	48.6875	0.35	-0.03	17.03	15.33
659	13.5208	48.7292	0.2	-0.03	2.7	2.33
660	7.20417	50.8375	0.47	-0.03	19.56	19.38
661	7.34583	49.7042	0.46	-0.03	14.06	13.33
662	7.4875	51.7042	0.39	-0.03	0.73	0.68
663	8.1375	48.5792	0.47	-0.03	3.57	3.64
664	8.30556	49.039	0.12	-0.03	985.66	995.15
665	13.02	50.89	0.27	-0.04	24.23	23.55
666	13.3542	48.8208	0.12	-0.04	4.7	8.15
667	13.5044	48.5824	0.08	-0.04	1090.87	1087.82
668	8.1375	48.2875	0.5	-0.04	18.53	18.78
669	8.22	48.31	0.61	-0.04	7.82	7.76
670	8.74583	47.9958	0.33	-0.04	3.6	3.65
671	9.11	50.49	0.5	-0.04	3.21	3.18
672	10.831	50.713	0.43	-0.05	0.69	0.7
673	12.0603	50.7745	0.33	-0.05	2.44	2.52
674	12.6875	48.6708	0.08	-0.05	129.01	130.7
675	12.92	49.28	0.3	-0.05	0.92	0.89
676	7.84541	47.6995	0.53	-0.05	9.13	8.83
677	7.86	47.71	0.54	-0.05	8.8	8.95
678	7.8625	50.7958	0.5	-0.05	21.92	20.84
679	9.3125	52.9208	0.47	-0.05	0.71	0.72
680	11.2542	47.4292	0	-0.06	3.44	3.51
681	12.4875	50.4625	0.18	-0.06	2.48	2.22
682	6.99583	51.0708	0.47	-0.06	16.64	16.49
683	8.22	48.32	0.55	-0.06	6.25	5.44
684	9.22	49.26	0.44	-0.06	7.56	7.49
685	9.29583	48.1125	0.24	-0.06	3.82	3.84
686	11.6708	50.4292	0.39	-0.07	0.95	0.96
687	12.2625	49.0875	0.43	-0.07	3.74	3.85
688	12.32	47.77	0.05	-0.07	3.05	3.17
689	12.78	51.01	0.2	-0.07	29.13	26.41
690	8.02917	48.3875	0.45	-0.07	26.91	27.91
691	8.63371	49.1566	0.27	-0.07	1.14	1.04
692	9.54	47.67	0.3	-0.07	18.93	18.82
693	9.77917	53.7042	0.28	-0.07	0.71	0.71
694	10.4375	47.6125	0.18	-0.08	3.42	3.32
695	13.4542	48.6958	0.4	-0.08	24.31	25.1
696	8.34	48.52	0.35	-0.08	4.22	3.47
697	9.27917	48.9708	0.24	-0.08	1.04	1.07
698	12.5042	50.7125	0.18	-0.09	17.96	15.08
699	7.72917	47.9208	0.47	-0.09	5.04	5.38
700	8.03	48.39	0.44	-0.09	28.51	29.34
701	10.0136	53.3929	0.23	-0.1	4.06	4.06
702	12.8416	49.3095	0.37	-0.1	3.89	3.77
703	11.5708	53.6625	0.51	-0.11	1.35	1.29
704	8.27917	51.3458	0.38	-0.11	3.29	3.33
705	9.86	47.68	0.35	-0.11	6.7	6.64
706	11.16	52.97	0.49	-0.12	6.5	6.46
707	7.15417	50.7958	0.46	-0.12	67.65	67.37
708	8.29714	48.8187	0.48	-0.12	18.49	18.89
709	10.2708	47.4292	0	-0.13	4.49	4.55
710	11.2625	50.6875	0.55	-0.13	6.8	6.85
711	11.7458	53.7208	0.47	-0.14	2.1	2.09
712	7.15917	50.7979	0.46	-0.14	72.88	68.75
713	8.35417	48.6208	0.48	-0.14	12.52	11.14
714	9.1875	49.0875	0.36	-0.14	0.87	0.92
715	10.1125	49.0208	0.5	-0.15	5.89	5.34
716	10.1458	48.9292	0.61	-0.15	8.74	8.93
717	12.8228	47.6812	0.01	-0.15	37.52	38.2
718	7.92083	47.6542	0.58	-0.15	7.87	7.98
719	9.82083	47.7042	0.34	-0.15	10.57	9.95
720	12.8125	47.6875	0.01	-0.16	39.28	38
721	9.14583	51.3875	0.57	-0.16	1.07	1.05
722	9.4125	52.8875	0.37	-0.16	0.89	0.88
723	10.56	47.58	0.08	-0.17	5.5	5.66
724	13.23	49.02	0.28	-0.17	8.62	8.32
725	7.60417	53.3458	0.39	-0.17	0.79	0.81
726	12.73	48.53	0.24	-0.18	1.48	1.41
727	6.79583	52.1042	0.41	-0.18	4.78	4.85
728	9.5125	48.1708	0.36	-0.18	1.41	1.36
729	11.0208	53.4875	0.58	-0.19	0.74	0.81
730	11.9354	47.71	0.07	-0.19	4.57	4.5
731	8.21	47.91	0.49	-0.19	11.18	11.44
732	8.59583	50.3542	0.62	-0.2	0.75	0.77
733	9.74	49.6	0.61	-0.2	12.93	13.33
734	6.82917	50.7792	0.38	-0.21	3.5	3.44
735	8.97	48.53	0.2	-0.21	1.1	1.18
736	9.90417	49.2292	0.35	-0.21	10.72	10.51
737	11.5458	47.7792	0.02	-0.22	28.47	28.33
738	8.85417	48.2792	0.37	-0.22	10.75	10.62
739	9.37	49.38	0.62	-0.22	16.03	17.19
740	9.60417	47.6292	0.25	-0.22	24.42	23.39
741	8.96219	48.5264	0.18	-0.23	1.24	1.23
742	9.24	49.19	0.36	-0.23	1.11	1.1
743	9.59	50.59	0.63	-0.23	16.73	16.88
744	7.99583	48.1208	0.06	-0.24	10.38	10.8
745	9.99583	48.3708	0.09	-0.24	57.25	59.38
746	8.3125	47.8042	0.43	-0.25	7.82	7.83
747	9.4875	47.6625	0.36	-0.25	11.36	10.98
748	10.0042	48.8875	0.57	-0.26	20.82	21.89
749	7.7625	50.7042	0.53	-0.26	1.88	1.9
750	7.99	47.92	0.6	-0.26	9.29	9.27
751	12.5424	47.9912	0.12	-0.27	13.49	14.42
752	6.81	51.3	0.14	-0.27	1.26	1.22
753	6.95	52.61	0.58	-0.27	19.84	20.34
754	7.9	47.99	0.5	-0.27	2.46	2.42
755	9.35417	48.7125	0.5	-0.27	14.86	15.3
756	10.0697	53.576	0.31	-0.28	0.96	0.94
757	10.8958	51.2542	0.47	-0.28	1.98	1.98
758	12.4327	51.3763	0.27	-0.28	1.73	1.71
759	8.2	49.14	0.5	-0.28	0.97	0.95
760	11.0649	47.4843	0.02	-0.29	7.53	7.38
761	12.6458	47.8292	0.16	-0.29	12.36	13.18
762	7.2125	50.8542	0.56	-0.29	22.97	23.14
763	10.3042	52.6708	0.69	-0.3	0.85	0.81
764	10.888	48.407	0.03	-0.3	104.66	103.47
765	13.41	48.94	0.42	-0.3	9.52	9.3
766	11.66	49.91	0.58	-0.31	0.88	0.91
767	12.55	47.99	0.09	-0.31	15.14	13.78
768	12.7154	50.5964	0.24	-0.31	8.14	8.64
769	10.3042	47.3542	0	-0.32	1.09	1.04
770	6.44583	50.3625	0.55	-0.32	0.86	0.85
771	8.55	48.15	0.64	-0.32	24.88	25.39
772	8.95417	50.5125	0.51	-0.32	0.56	0.57
773	9.39	48.89	0.18	-0.32	0.99	0.92
774	9.83	48.63	0.61	-0.33	25.9	26.11
775	13	49.0425	0.36	-0.34	17.02	16.51
776	8.74	48.72	0.44	-0.34	3.7	3.59
777	10.464	53.15	0.22	-0.35	9.56	9.27
778	12.62	52.27	0.29	-0.35	1.65	1.72
779	12.9458	47.6125	0	-0.35	4.94	4.9
780	13.9875	53.5208	0.41	-0.35	5.59	5.51
781	9.26	48.96	0.39	-0.36	2.7	2.74
782	11.1125	47.4792	0	-0.37	4.24	4.13
783	12.48	47.78	0.05	-0.37	38.69	39.33
784	9.14583	48.5292	0.48	-0.37	35.61	35.62
785	9.72083	51.0042	0.5	-0.37	11.16	11.24
786	8.47083	49.9458	0.29	-0.38	0.69	0.68
787	11.1292	50.1708	0.55	-0.4	44.82	46.58
788	11.5708	47.6792	0.02	-0.4	24.4	26
789	7.74583	50.3792	0.48	-0.4	29.16	30.36
790	8.97917	48.9125	0.56	-0.4	48.03	50.69
791	10.3169	47.7304	0.06	-0.41	53.41	54.31
792	6.09583	51.0958	0.34	-0.41	25.1	24.99
793	8.0375	51.2875	0.53	-0.41	0.58	0.59
794	10.2375	47.4125	0.02	-0.42	9.41	9.49
795	9.12917	49.3458	0.52	-0.42	1.31	1.31
796	9.14583	49.0792	0.55	-0.42	116.7	116.62
797	10.3292	47.5042	0.02	-0.43	9.45	9.27
798	11.0792	47.4958	0.01	-0.44	12.52	12.41
799	12.9625	48.8542	0.34	-0.44	0.96	0.92
800	10.8708	48.0375	0	-0.45	80.22	79.19
801	14.9208	51.1542	0.19	-0.45	0.86	0.88
802	9.926	49.796	0.38	-0.45	149.96	150.99
803	11.7598	52.9908	0.38	-0.46	833.45	823.91
804	11.2708	47.4433	0.01	-0.47	12.16	12.26
805	7.54	49.19	0.43	-0.47	0.73	0.79
806	10.7875	51.8375	0.31	-0.49	0.7	0.75
807	10.88	53.23	0.29	-0.49	1204.3	1201.42
808	10.799	47.6966	0	-0.5	75.57	73.42
809	13.8625	52.4458	0.15	-0.5	35.15	34.82
810	11.1458	47.8375	0.05	-0.51	21.54	17.1
811	11.9375	51.5792	0.19	-0.51	121.68	121.64
812	13.01	47.64	0	-0.51	18.65	18.09
813	8.44872	49.3238	0.18	-0.52	1375.45	1372.84
814	9.57917	48.2542	0.34	-0.52	2.38	2.41
815	11.8125	51.9292	0.15	-0.53	144.04	144.14
816	6.57083	50.2542	0.57	-0.53	0.74	0.76
817	8.46	49.94	0.32	-0.53	0.69	0.72
818	11.7958	51.7625	0.33	-0.54	2.03	2
819	9.89583	53.7542	0.31	-0.54	0.77	0.83
820	8.0125	47.9458	0.49	-0.55	1.05	1.05
821	8.65417	53.3375	0.27	-0.55	0.75	0.71
822	8.66	49.07	0.31	-0.55	1.22	1.19
823	6.84	50.37	0.05	-0.56	4.48	4.49
824	9.14583	50.4125	0.64	-0.56	0.97	0.98
825	10.9458	51.5792	0.26	-0.57	1.05	0.96
826	12.85	49.17	0.45	-0.57	1.7	1.77
827	13.5375	52.2542	0.29	-0.58	1.61	1.62
828	13.77	50.94	0.31	-0.59	0.88	0.92
829	11.0958	47.5125	0	-0.62	18.27	18.47
830	8.29583	48.2958	0.32	-0.62	2.44	2.38
831	11.3625	47.6708	0.01	-0.63	52.3	52.36
832	13.3875	48.8542	0.13	-0.63	1.26	1.28
833	6.84583	50.7625	0.22	-0.63	2.02	1.91
834	8.05	48.34	0.55	-0.63	1.17	1.15
835	6.87917	51.8708	0.52	-0.64	1.04	1.04
836	8.1	49.65	0.45	-0.66	1.21	1.2
837	6.9125	50.0708	0.09	-0.67	0.96	0.93
838	8.6875	50.5958	0.43	-0.67	1.25	1.24
839	13.8125	52.8375	0	-0.68	506.58	503.59
840	11.3875	52.5375	0.24	-0.69	0.72	0.68
841	9.72	49.37	0.34	-0.7	5.53	5.29
842	10.1292	52.8958	0.34	-0.71	1.06	1.07
843	10.6542	47.8375	0.15	-0.73	4.44	4.48
844	12.2292	48.0625	0	-0.73	413.59	415.89
845	10.5542	51.8542	0.29	-0.74	1.02	0.94
846	13.9625	51.8458	0	-0.74	205.17	204.72
847	10.62	50.853	0.48	-0.76	0.71	0.75
848	8.37083	48.6042	0.53	-0.76	1.82	1.86
849	11.8292	47.8958	0.04	-0.77	4.55	4.62
850	6.84604	50.7661	0.26	-0.77	1.95	1.88
851	7.1375	51.3708	0.5	-0.77	0.98	0.95
852	10.0458	49.4375	0.46	-0.78	0.9	0.87
853	8.37	48.26	0.38	-0.78	1.33	1.32
854	9.0375	51.3542	0.67	-0.78	1.31	1.25
855	10.3125	49.0292	0.46	-0.8	0.88	0.87
856	6.84583	50.7625	0.32	-0.8	1.76	1.77
857	10.811	51.469	0.52	-0.81	3.01	3.02
858	7.7625	50.8208	0.48	-0.81	0.68	0.74
859	9.05	49.49	0.48	-0.81	0.73	0.71
860	6.94583	51.1542	0.23	-0.83	1.23	1.22
861	6.95417	50.6625	0.38	-0.84	1.03	1.02
862	13.9542	52.4625	0.18	-0.86	0.8	0.75
863	10.0208	49.0958	0.35	-0.92	0.91	0.89
864	9.4125	48.7125	0.34	-0.92	23.24	22.29
865	10.8458	54.1542	0.3	-0.96	0.73	0.71
866	6.45417	50.1792	0.42	-0.97	0.79	0.73
867	9.32083	54.1292	0.26	-0.98	0.81	0.81
868	10.0708	49.4542	0.52	-0.99	1.82	1.8
869	8.93	47.84	0.12	-1	1.08	1.05
870	11.38	49.83	0.38	-1.01	0.89	0.87
871	8.71	48.87	0.2	-1.01	2.89	2.94
872	6.97	50.51	0.39	-1.02	0.94	0.95
873	9.07917	50.3458	0.39	-1.03	0.68	0.67
874	8.1625	48.1542	0.31	-1.04	0.97	0.97
875	12.4542	49.4875	0.48	-1.07	0.78	0.76
876	8.65	48.16	0.36	-1.09	3.76	3.82
877	6.77	50.76	0.23	-1.13	1.79	1.75
878	9.76	49.26	0.43	-1.15	6.24	6.28
879	7.7875	49.7292	0.37	-1.18	0.85	0.88
880	9.87083	48.4125	0.26	-1.19	1.84	1.8
881	10.987	50.889	0.28	-1.21	1.38	1.49
882	13.86	51.94	0.47	-1.24	3.09	3.03
883	11.9542	52.2458	0.32	-1.25	0.92	0.94
884	13.3625	49.0125	0.09	-1.25	0.92	0.94
885	10.61	50.8	0.34	-1.3	0.94	0.97
886	7.26	52.13	0.35	-1.3	0.78	0.81
887	8.8	47.99	0.18	-1.31	1.28	1.26
888	8.92083	51.7125	0.49	-1.32	0.71	0.72
889	8.14583	47.7542	0.31	-1.34	1.74	1.74
890	12.0292	51.4375	0.13	-1.37	0.94	0.92
891	6.64583	51.1292	0.38	-1.4	7.67	7.72
892	11.8542	52.2792	0.38	-1.41	0.98	0.97
893	7.32083	50.7792	0.39	-1.44	12.13	12.19
894	11.43	50.62	0.44	-1.46	11.1	11.12
895	9.42083	51.4958	0.39	-1.51	0.82	0.84
896	13.8	52.42	0.39	-1.52	1.33	1.28
897	10.12	49.08	0.3	-1.53	0.96	0.9
898	11.8875	51.7792	0.07	-1.54	0.7	0.69
899	12.49	53.16	0.22	-1.55	1.16	1.12
900	11.7875	52.5792	0.33	-1.58	0.85	0.85
901	9.77083	49.0042	0.45	-1.58	3.97	4
902	9.94	48.8	0.31	-1.6	0.89	0.85
903	9.49583	49.3708	0.25	-1.64	1.02	0.97
904	7.69583	49.8875	0.5	-1.68	0.93	0.98
905	12.06	50.77	0.2	-1.76	2.98	2.87
906	10.5375	53.4375	0.36	-1.77	0.93	0.93
907	10.1792	50.0458	0.47	-1.8	1.08	1.11
908	11.9794	48.4136	0.15	-1.83	4.93	4.84
909	9.14583	51.9125	0.69	-1.83	2.44	2.45
910	12.3292	52.2708	0.13	-1.92	0.92	0.98
911	12.1125	51.6208	0.19	-1.93	1.05	0.96
912	7.9375	47.9042	0.27	-1.94	1.23	1.21
913	9.9	48.42	0.42	-1.94	2	1.98
914	13.997	52.368	0.23	-2.07	26.41	26.69
915	8.70417	48.8875	0.26	-2.09	10.02	9.96
916	11.4322	50.619	0.06	-2.1	12.74	12.79
917	11.98	48.42	0.14	-2.16	3.51	3.52
918	12.4708	50.6208	0.18	-2.2	0.8	0.8
919	11.0042	51.4458	0.64	-2.21	3.94	3.91
920	6.2625	50.9625	0.15	-2.21	1.11	1.13
921	6.6375	51.2125	0.1	-2.22	0.68	0.66
922	9.04	48.56	0.01	-2.28	1.14	1.13
923	12.0375	53.3875	0.4	-2.3	0.9	0.84
924	10.6542	53.0125	0.55	-2.42	1.37	1.42
925	10.2625	48.9042	0.3	-2.48	0.94	0.87
926	10.7708	50.6875	0.13	-2.49	0.98	0.95
927	9.60417	54.0042	0.21	-2.49	0.73	0.69
928	11.6125	51.2208	0.08	-2.51	0.97	0.93
929	9.89583	53.2708	0.43	-2.53	1.04	0.99
930	12.2625	51.9208	0.28	-2.56	0.88	0.88
931	8.89583	48.7208	0.18	-2.58	2	2.03
932	12.2708	49.0625	0.43	-2.64	1.19	1.19
933	10.3708	49.3875	0.31	-2.72	0.93	0.9
934	9.77917	53.2792	0.23	-2.89	0.95	0.93
935	12.34	52.22	0.07	-2.92	0.98	1.03
936	8.02083	49.7792	0.38	-2.92	1.08	1.12
937	6.27917	51.3542	0.44	-2.95	1.41	1.4
938	10.4708	52.9042	0.15	-3.05	0.93	0.97
939	8.58	48.29	0.29	-3.13	5.96	6.09
940	9.75755	51.3665	0.37	-3.26	0.77	0.77
941	12.5208	50.4292	0.18	-3.27	0.93	0.9
942	8.79	50.31	0.47	-3.45	3.4	3.41
943	8.6	50.46	0.37	-3.48	0.94	0.94
944	8.51	48.57	0.45	-3.49	1.3	1.28
945	6.27083	51.1625	0.25	-3.58	1.03	1.03
946	8.8875	51.2375	0.37	-3.62	0.85	0.86
947	12.7292	52.1708	0.35	-3.66	1.44	1.4
948	11.8125	53.5625	0.42	-3.67	1.24	1.2
949	12.0958	52.0042	0.28	-3.75	1.34	1.35
950	12.3542	53.3125	0.3	-3.82	0.91	0.88
951	10.0858	50.837	0.54	-3.9	11.49	11.31
952	9.79583	49.4292	0.32	-4.1	1.02	1.01
953	8.94583	49.3042	0.43	-4.24	1.49	1.48
954	8.18	49.47	0.08	-4.29	1.16	1.15
955	8.39583	48.1125	0.48	-4.3	1.12	1.11
956	9.76	51.37	0.39	-4.54	1.06	1.03
957	11.5542	50.0708	0.59	-4.57	2.4	2.4
958	8.95417	48.0375	0.32	-4.6	11.92	11.75
959	14.3375	52.5875	0.19	-4.7	1.3	1.19
960	11.7375	51.6125	0.03	-4.79	1.14	1.16
961	14.4375	51.2792	0.06	-4.8	0.76	0.69
962	12.23	50.51	0.4	-4.89	1	0.98
963	9.46	49.13	0.38	-4.99	0.88	0.89
964	11.6625	52.5792	0.26	-5.01	0.73	0.78
965	10.08	49.14	0.23	-5.39	1	0.99
966	9.9625	50.2125	0.49	-5.46	1.15	1.09
967	13.6542	50.7792	0.24	-5.53	1.07	1.03
968	9.58	48.9	0.38	-5.9	1.08	1.1
969	10.9458	53.5208	0.24	-5.92	1.56	1.57
970	9.33215	49.235	0.26	-6.02	11.25	11.42
971	13.6292	51.4625	0.41	-6.16	7.59	7.6
972	12.8375	49.3042	0.47	-6.33	2.3	2.3
973	10.3792	48.4958	0.2	-6.56	81.16	81.35
974	10.2625	48.4625	0.16	-7.35	65.35	66.9
975	10.3625	48.4875	0.21	-7.35	77.2	76.41
976	12.7708	51.8542	0.24	-7.59	1.45	1.39
977	6.32083	51.5292	0.52	-7.96	6.95	6.71
978	9.3375	48.6375	0.31	-8.01	22.83	23.13
979	8.14	49.07	0.21	-8.72	0.99	0.94
980	11.753	50.52	0.42	-8.78	4.07	4
981	9.12917	48.5375	0.19	-9.02	19.2	18.88
982	9.71	49.58	0.46	-9.45	5.93	5.76
983	7.64583	49.6792	0.31	-9.57	7.98	8.02
984	10.0125	48.3375	0.13	-9.78	18.76	18.76
985	7.7875	50.0375	0.26	-10.04	0.95	0.97
986	6.55417	51.2208	0.13	-10.09	0.83	0.82
987	14.2292	52.0542	0.07	-10.14	0.82	0.86
988	6.27083	51.2708	0.13	-11.1	0.96	0.98
989	6.2875	51.1375	0.14	-11.58	0.81	0.81
990	10.49	52.34	0.41	-12.19	4.21	4.21
991	11.5429	50.7693	0.18	-13.82	21.47	21.6
992	9.06	48.94	0.18	-13.9	14.89	14.14
993	10.1042	49.0125	0.37	-13.93	2.51	2.48
994	9.2875	49.2542	0.36	-15.69	13.34	12.78
995	12.63	52.06	0.06	-17.36	1.11	1.14
996	12.92	47.77	0.09	-17.74	25.6	25.57
997	7.2125	50.7792	0.29	-22.01	17.83	18.1
998	13.4375	51.8708	0.13	-22.82	1	0.99
999	10.9042	51.8625	0.25	-24.43	1.64	1.66
1000	11.5542	47.5875	0.05	-27.87	8.5	8.59
1001	9.57	47.75	0.14	-33.74	6.92	6.88
1002	6.17917	51.0042	0.03	-34.1	3.18	3.14
1003	11.5542	47.7625	0.06	-34.16	13.37	13.42
1004	12.4875	52.3792	0.36	-39.03	49.06	49.65
1005	6.27083	50.7042	0.31	-40.68	1.17	1.2
1006	9.37	48.68	0.22	-41.09	24.98	24.2
1007	8.74	49.12	0.09	-41.11	1.74	1.7
1008	7.60417	49.6292	0.04	-45.22	2.78	2.77
1009	12.5125	52.3875	0.35	-67.99	86.51	87.47
1010	10.4542	51.8458	0.28	-74.71	1.68	1.59
1011	6.92917	51.3625	0.32	-123.1	46.21	45.56
1012	7.04583	51.3958	0.31	-161.06	44.42	44.55
1013	12.1625	47.7042	0.01	-389.48	95.88	96.66
