# Supplementary material for: A high-resolution streamflow and hydrological metrics dataset for ecological modeling using a regression model
Source: Sci Data. 2018 Nov 6;5:180224. doi: 10.1038/sdata.2018.224 (PMC6219418; doi:10.1038/sdata.2018.224)
Supplement: Supplementary Table 3 [file sdata2018224-s4.xlsx]

## Sheet: Sheet1
Table S3: GLM residual deviance and AIC values from both observed and simulated models. Full species list (n=34) and no of occurrences within each KGE threshold modeled.
species	kge_threshold	no_presences	no_of_sites	sim_res_deviance	sim_AIC	sim_df_res	obs_res_deviance	obs_AIC	obs_df_res
Anabolia nervosa	low	42	108	140.518	150.518	103	132.557	142.557	103
Anabolia nervosa	mid	42	116	145.06	155.06	111	142.916	152.916	111
Anabolia nervosa	high	50	103	139.401	149.401	98	139.513	149.513	98
Asellus aquaticus	low	63	108	130.184	140.184	103	130.593	140.593	103
Asellus aquaticus	mid	69	116	146.5	156.5	111	154.606	164.606	111
Asellus aquaticus	high	61	103	136.58	146.58	98	132.763	142.763	98
Athripsodes albifrons	mid	25	116	115.84	125.84	111	114.715	124.715	111
Athripsodes cinereus	mid	28	116	127.133	137.133	111	126.424	136.424	111
Athripsodes cinereus	high	22	103	101.823	111.823	98	101.441	111.441	98
Baetis fuscatus	low	26	108	115.929	125.929	103	107.929	117.929	103
Baetis fuscatus	mid	48	116	142.654	152.654	111	146.132	156.132	111
Baetis fuscatus	high	36	103	126.93	136.93	98	123.941	133.941	98
Baetis lutheri	mid	34	116	128.314	138.314	111	125.688	135.688	111
Baetis lutheri	high	23	103	102.797	112.797	98	106.452	116.452	98
Baetis muticus	mid	22	116	94.6633	104.663	111	100.393	110.393	111
Baetis rhodani	low	86	108	100.965	110.965	103	102.603	112.603	103
Baetis rhodani	mid	90	116	96.4918	106.492	111	99.0663	109.066	111
Baetis rhodani	high	74	103	100.958	110.958	98	101.824	111.824	98
Baetis scambus	low	27	108	88.9382	98.9382	103	111.537	121.537	103
Baetis scambus	mid	38	116	123.651	133.651	111	134.453	144.453	111
Baetis scambus	high	35	103	118.131	128.131	98	116.828	126.828	98
Baetis vernus	low	49	108	133.052	143.052	103	120.77	130.77	103
Baetis vernus	mid	56	116	150.099	160.099	111	151.037	161.037	111
Baetis vernus	high	50	103	130.246	140.246	98	130.377	140.377	98
Brachycentrus subnubilus	mid	24	116	117.199	127.199	111	115.586	125.585	111
Brachycentrus subnubilus	high	26	103	101.493	111.493	98	115.005	125.005	98
Caenis luctuosa	mid	23	116	110.879	120.879	111	105.527	115.527	111
Caenis luctuosa	high	22	103	98.6187	108.619	98	101.883	111.883	98
Centroptilum luteolum	mid	33	116	133.926	143.926	111	132.772	142.772	111
Centroptilum luteolum	high	26	103	115.808	125.808	98	111.267	121.267	98
Ceraclea dissimilis	mid	21	116	105.788	115.788	111	107.272	117.272	111
Ceraclea dissimilis	high	22	103	98.6874	108.687	98	100.544	110.544	98
Ephemera danica	low	55	108	144.505	154.505	103	144.066	154.066	103
Ephemera danica	mid	72	116	141.381	151.381	111	146.06	156.06	111
Ephemera danica	high	54	103	127.499	137.499	98	128.731	138.731	98
Gammarus pulex	low	62	108	134.315	144.315	103	138.226	148.226	103
Gammarus pulex	mid	73	116	145.732	155.732	111	138.938	148.938	111
Gammarus pulex	high	73	103	107.341	117.341	98	107.417	117.417	98
Goera pilosa	mid	26	116	117.87	127.87	111	117.097	127.097	111
Goera pilosa	high	23	103	105.323	115.323	98	98.7569	108.757	98
Habroleptoides confusa	low	23	108	107.035	117.035	103	94.656	104.656	103
Habroleptoides confusa	mid	21	116	97.8438	107.844	111	101.272	111.272	111
Habrophlebia lauta	mid	25	116	96.3424	106.342	111	110.311	120.311	111
Halesus radiatus	low	24	108	100.437	110.437	103	110.674	120.674	103
Halesus radiatus	mid	24	116	110.718	120.718	111	113.076	123.076	111
Heptagenia sulphurea	low	24	108	113.39	123.39	103	92.1537	102.154	103
Heptagenia sulphurea	mid	24	116	114.79	124.79	111	114.752	124.752	111
Heptagenia sulphurea	high	31	103	120.444	130.444	98	115.864	125.864	98
Hydropsyche incognita	mid	30	116	120.673	130.673	111	122.858	132.858	111
Hydropsyche instabilis	low	25	108	112.328	122.328	103	109.281	119.281	103
Hydropsyche pellucidula	low	36	108	126.314	136.314	103	112.18	122.18	103
Hydropsyche pellucidula	mid	39	116	142.984	152.984	111	140.183	150.183	111
Hydropsyche pellucidula	high	44	103	137.843	147.843	98	139.489	149.489	98
Hydropsyche siltalai	low	64	108	141.371	151.371	103	138.488	148.488	103
Hydropsyche siltalai	mid	80	116	115.13	125.13	111	120.713	130.713	111
Hydropsyche siltalai	high	61	103	118.427	128.427	98	117.95	127.95	98
Lepidostoma basale	mid	24	116	113.637	123.637	111	115.008	125.008	111
Lepidostoma basale	high	25	103	97.4876	107.488	98	100.938	110.938	98
Lepidostoma hirtum	low	32	108	120.783	130.782	103	123.334	133.334	103
Lepidostoma hirtum	mid	53	116	140.677	150.677	111	149.064	159.064	111
Lepidostoma hirtum	high	39	103	126.968	136.968	98	123.036	133.036	98
Limnephilus lunatus	low	27	108	107.55	117.55	103	106.045	116.045	103
Limnephilus lunatus	mid	21	116	104.558	114.558	111	104.176	114.176	111
Limnephilus lunatus	high	21	103	100.015	110.015	98	95.9056	105.906	98
Mystacides azurea	low	22	108	99.1132	109.113	103	99.3732	109.373	103
Mystacides azurea	mid	38	116	146.313	156.313	111	142.66	152.66	111
Mystacides azurea	high	34	103	119.508	129.508	98	123.282	133.282	98
Polycentropus flavomaculatus flavomaculatus	low	31	108	120.319	130.319	103	119.109	129.109	103
Polycentropus flavomaculatus flavomaculatus	mid	48	116	151.966	161.966	111	148.812	158.812	111
Polycentropus flavomaculatus flavomaculatus	high	31	103	109.7	119.7	98	117.45	127.45	98
Prodiamesa olivacea	low	44	108	130.996	140.996	103	137.649	147.649	103
Prodiamesa olivacea	mid	55	116	152.737	162.738	111	149.437	159.437	111
Prodiamesa olivacea	high	65	103	130.712	140.712	98	127.441	137.441	98
Psychomyia pusilla	mid	38	116	142.68	152.68	111	140.293	150.293	111
Psychomyia pusilla	high	34	103	121.799	131.799	98	126.158	136.158	98
Serratella ignita	low	48	108	141.308	151.308	103	144.048	154.048	103
Serratella ignita	mid	62	116	141.785	151.785	111	147.745	157.745	111
Serratella ignita	high	51	103	140.529	150.529	98	132.636	142.636	98
Torleya major	high	22	103	79.9549	89.9549	98	82.8137	92.8137	98
